# Supplementary material for: Distribution of soil viruses across China and their potential role in phosphorous metabolism
Source: Environ Microbiome. 2022 Feb 7;17:6. doi: 10.1186/s40793-022-00401-9 (PMC8822697; doi:10.1186/s40793-022-00401-9)
Supplement: Supplementary file 2 — Additional file 2. Table S1. Soil sampling information and physicochemical properties. Table S2. The amino acid sequences of phoH genes f.rom different environmental samples. Table S3. Overview of 19 virome data. Table S4. The vOTU table. Table S5. The abundance of viral reads identified by Kraken 2 (Family level). [file 40793_2022_401_MOESM2_ESM.xlsx]

## Sheet: Table S1
Table S1 Soil sampling information and physicochemical properties.
Sample	Site	Province	Soil type	Collection date	pH	EC	OM	TN	AP	AK	MAP	MAT
						(μs cm-1)	(g kg-1)	(g kg-1)	(mg kg-1)	(mg kg-1)	(mm)	(℃)
A1-KQYM	N	Jilin	maize soil	2015-08-01	4.7	777	33.4	1.81	23.5	153.8	57.9	4.3
A2-GJP	N	Jilin	paddy soil	2015-08-01	6.1	63	43.1	2.24	71.8	125.8	60.3	3.5
A3-XDDZ	SE	Shandong	maize soil	2015-08-01	8.3	262	25.8	1.48	40.4	150.9	44.2	14.5
A4-FQ	SE	Jiangsu	paddy soil	2015-08-01	8.4	244	22.3	1.19	48.2	167.1	81.4	14.5
A5-HZ	SE	Jiangsu	paddy soil	2015-08-01	5.2	152.9	42.7	2.05	65	244	68.7	15.1
A6-YAYM	SW	Sichuan	maize soil	2016-07-01	7.2	35.9	46.1	3.034	145.1	362.1	111.2	16.3
A7-YAP	SW	Sichuan	paddy soil	2016-07-01	7	103.5	54.4	3.231	20.6	99.4	111.2	16.3
A8-TYP	SE	Hunan	paddy soil	2015-07-01	5.4	79.1	39.1	2.08	11.6	81.9	120.4	15.9
A9-YT	SE	Jiangxi	maize soil	2015-07-01	4.5	35	10.7	0.61	17.2	132.5	139.6	18.5
A10-QJ3	SW	Yunnan	maize soil	2016-07-01	5.3	99.8	41.7	0.795	4.7	98.6	79.7	15.6
N1-SD	N	Inner Mongolia	wetland	2016-08-01	5.3	65.7	78	2.11	116.1	14.4	41.8	-2.8
N2-NHS	N	Xinjiang	mud volcanic	2016-08-01	8.8	10560	16.6	0.42	3.6	332.3	14.1	7.2
N3-BC	N	Xinjiang	glacier soil	2016-08-01	7.2	81.7	6.4	0.2	1.8	348.7	31.9	-8.5
N4-KQSL	N	Jilin	forest soil	2015-08-01	5.8	1617	256.8	10.17	14	49.4	58.3	3.9
N5-DL	N	Inner Mongolia	grassland	2016-08-01	7.9	74.4	42.6	2.671	3.1	140.2	32	1.6
N6-DFG	SE	Jiangsu	coastal soil	2015-08-01	8.8	3620	12.2	0.66	25.1	783.1	81.4	14.6
N7-YASL	SW	Sichuan	forest soil	2016-07-01	5.6	155.1	63	3.702	7.5	67.6	111.2	16.3
N8-LZ	SW	Tibet	wetland	2016-08-01	5.7	69.9	51.8	3.315	9.6	167.4	44.9	6.1
N9-QJ5	SW	Yunnan	forest soil	2016-07-01	5.4	58.4	37.1	1.334	9.3	147.2	81.6	14.9
Sample ID: “A” represents agricultural soils, and “N” represents Natural soils.
N: north; SE: southeast; SW: southwest; EC: soil electrical conductivity; OM: soil organic matter; TN: soil total N content; AP: available phosphorus; AK: available potassium; MAP: mean annual precipitation; MAT: mean annual temperature.

## Sheet: Table S2
Table S2 The amino acid sequences of phoH genes from different environmental samples.
>DA-phoH-157(125)
AGTGKTFVSLYLALKDVLNDKTPYEKVYMVRSLVSTREIGFLPGDHEDKSSLYQIPYKNMVKYMFEMPDDASFEALYGNLKGQGTVSFWSTSFIRGTTLDNCIIIVDESQNLNFHELDSIITRVGQDAKIIFCGX
>SH-phoH-24(3)
AGTGKTFITLYNALCDVLDERSPYEKVYIVRSLVATREIGFLPGTHDDKADIYQIPYKNMVKYMFQMPSDSDFEMLYGNLKSQETIKFWSTSFLRGTTLDNAIIVVDEFQNMTAHELDSIITRVGENSKIIFCGX
>SH-phoH-12(14)
AGTGKTFISLYLAMKEVLSRESQYEKVIVVRSAVPTRDLGFMPGSKEEKEMVYELPYYAIFKEIFNHLPGNGLLEKLKDQKLYEFISTSYVRGVTFHKSIVIVDECENLVFHELDSVITRLGQDCKIIFCGX
>YJG-phoH-35(49)
AGTGKTFVSLYLALREIMDDDIYNRIVIVRSVVPTRDMGYLPGSITEKIKIYEDPYRQIFSELFGRADAYDYLKGKLAVEFISTSFIRGTTLNNCIVIVDEMQNMDWGELSSVITRAGDNCKMIFCGX
>DA-phoH-77(2)
AGTGKTFISLYLALKDVMAKNKYKEVIIVRSSVQSREQGFLPGGAQEKMAQFETPYSDIVNDLFERKDAYQIMKQKEMLRFMSTSFIRGLTFDNAIILVDEVQNMNIGELRTIMTRVGENSKIIFCGX
>SH-phoH-85(11)
AGTGKTYLSMALALEEVLENQEYTKLIIIRSAVQSREQGFMPGSLNEKMGYYETPYMDIVNDLFGRGDAYQILKQKAMLQFMSTSFVRGLTFDNAIIIVDECQNMTYQELDTVMTRVGESSKIIFCGX
>MDJ-phoH-13(31)
AGTGKTYLSMALALEEVLENQEYTKLIIIRSAVQSREQGFMPGSLNEKMGYYETPYMDIVNDLFGRGDAYQILKQKAMLQFMSTSFVRGLTFDNAIIIVDECQNMTYQELDTVMTRVGESSKMIFCGX
>DA-phoH-97(7)
AGTGKTFIAIYKALQEVLDKGNPYHQLVIVRSEVQGRESGFMPGSKEEKAALFEAPYHPMCGAMFSRGDAYQRLKEQKFIRFETTVAIRGMTFDNSIIVVDEAQNMSWSELSTIVTRIGENSKMIFCGX
>DA-phoH-99(30)
AGTGKTFCALYKALEEVLDKNNPFEKIIVVRSAVQSREIGHLPGDVHEKMEIYQQPYRQICETLFGRKDAWDRLEEQGYIEFISTSFIRGMSFDDAIIIVDECQNLSFEEIDTVMTRVGYRSKIIFCGX
>YJG-phoH-20(27)
AGTGKTYIALYKALEEVMDRNNPFTKVTIVRSSVQSRDMGFLPGDVDEKMDVYIQPYRQICSDLFKRKDAWDRLVEQGHIEFVSTSFIRGTTFSNSVIIVDETQNLNFEELDTVVTRVGYNSKIIFCGX
>SH-phoH-86(67)
AGTGKTYIAMYKALEEAMDRNNPFNKVTIIRSSVQGRDMGFLPGDADEKMEVYIQPYRQICGDLFKRKDAWDRLVEQGHIEFVSTSFIRGTTFSNSIIVVDETQNMTFEELDTIITRVGDKSKMIFCGX
>SH-phoH-3(2)
AGTGKTYIAMYKALEEVLDPTTDYERVIVVRSAVPSRDIGHLPGDEKEKTEVYTLPYVEICDDLFNHIQPFQRLQEQKTIHFLITSFVRGITLDNSIVIVDECQNMTDMELNSIMTRIGKNSKIIFCGX
>YJG-phoH-64(5)
AGTGKTYIAMYKALEEVLDPTTDYERVIVVRSAVPSRDIGHLPGDEKEKTEVYTLPYVEICDDLFNHIQPFQRLQEQKTIHFLITSFVRGITLDNSIVIVDECQNMTDMELNSIMTRIGKNSKMIFCGX
>YJG-phoH-94(32)
AGTGKTFIASCMAADAWRLGQCNKIVLTRPSVSDSQSLGYFGGDKDMKVKNWIMPMLSVLYQRMGKDVVDEAIADGNIILQPLETIKGMSFGKGTWVIADEMQDCKISEIKTVVTRGGGCKMIFCGX
>YJG-phoH-22(10)
AGTGKTLVACQIALDLVFKKEMDKIIITRPTVAKEEIGFLPGDLKEKMDPWLAPIYSNLYLLYDKAKIDKMVEENQIEIVPFAFMRGRTFPNSFVIVDECQNITHAQTEMMLGRLGKGGKMIFCGX
>A6-k141-21325
MRKTYVLDTSTLINDPLAWKHYLHSDVVIPIAVLTELDKLKKQAGDAGRNARVCIRQLDEISELGDISTGILLDDDILVKIDTQDHDIQKFGDPGYGDTHILACAVATWQAHPAHDVVLVSNDINLRVKAKSRGLDAESNVSKKHSLSDLYSGIVTINNEEAGLDLQQFGYIDPAAYGLYLSPNECILFENEVGDGIAMGRKVAKDKIKLVKKFYPWNISARNKEQSFAIDLIMDKSVDLVTLIGRAGTGKSLVVLAAALELVLNRHEYDKLIIYRPIQAVGSDIGYLPGTMEEKLGPWFQAIMDNLEVLFTPKNGSHKHDWRKTLEMYTHRGSIEMEAITYVRGRSIPNAIILVDECQNLSKDDVKTLITRSGENTKIILTGDIEQIDNSALDATSNG…
>A6-k141-11407
MSRRQKVHNLLSPIQSPKDRIVEQEIKQKFILKPKTEAQRDYLTAIEECDIVLCYGSAGSGKTFCVLGKAIQMLKDGQIKRVILVRPLQECGEKTGYLPGEKHEKIAPHMMAFTDLFGQFLTKEEIEEYTKSGSLRLETLGFMRGVTFREAFVILDEAQNCTYAQLKMFLTRIGYGSKLVLDGDISQSDLPDWAMKDGRVPFDVIIDRLDPIDEVGIIEFTDDDIVRHGLIQKLCKVL
>A9-k141-41409
MKSNRLPVFKKKIPIYRKQPVLFCQEVLQFYPDQWQEEVLNDIANHPRVSVRSGQGVGKTGLEAAITLWFLCCFPYPKVVATAPTRQQLHDVLWAEINKWQTKSPLLKKILKWTKTKIYMRNYEERWFATARTATKPENMQGFHEDYMLFIVDEASGVADPIMEAILGTLSGANNKLLMCGNPTRTSGTFYDSHNRDRADYKTHKVSSLDSPRTSKENIEMLKRKYNEGSDVYRVRVLGEFPKAEADTFIPLEFAEGAINTGVPPNGDVLHIGVDVSRYGDKTLSHYIAICSKKCGELANARCA
>A6-k141-36672
MAKNKPASEELDFLYTPISKNQKQAQELWNQCRILFLIGESGVGKTTSALGMAVREALKTINKEKHNRYKIWLSRPMVTCEEELGFLPGNIDEKLQPWLSPFYDVFGELSNSTWDKLKEIIDIEIIPVGLLRGRSLVGGSLILDEAQNLTYNQIKSACTRIGRNSKIIFCGDPNQSDLFSHQQSPLTEIARKLSSLDSVGVLHFDSTEQLRDPLISEILELI
>A6-k141-3773
MSKRNQAQVANERWEKKAEIGRVIKSKFQDENYLATPVTAKTEVQKQFLNALKEFDVVVFSAPAGVGKSYLAMSEASDWLKKGLYDKITLSRAVIPMGRSLGMLPNNLQQKFEPFLMPLLEVLWKRYGKSYYENCLALGTVELLAPEYARGRSVSGVMIIDEVQCMDQNELYTMLTRMEAGAKLILIGDGTGHQTDIKGVNGIEWLTKFVEKNPELQKHIKVITATSEDIVRGGLCKAMVQAKEKESK
>A9-k141-11614
MSLPKDSLLFGYRNTITDEQYKILEAIVAPVEEIQVIMIEAQAGTGKTFISTMGAKLRWQQYKARMRYIFAPVNEDELGFLPGELFEKEAPYLSPIKQALMKLKDDPTKINSVSSWVLAHSHVYERGVNYENETIIIDEAQNFTLHQLRKIITRCADNCKIIIIGNNKQTDLDDIENSGFKPYWNHSYGYSWIQRYKLKHNFRGRVAQWGDEI
>A9-k141-52470
MYADAKWLQDKGIDVHTDPWQLEYANQLFNPKKEAVFCEGKAGTGKTTLAILAGAKQVLDRDFRQLIYIRSPHTVGKELGFLEGSLANKQAPYMKPLMEAIEKAQPGIGDLWIKAKKLIMTTPTYERGVNYEDSFIVLDESQNYDMEEMQTILTRKHANSKVVVIGSLRQNDNRKGKVYGKTAFEWYMDHYRGDEQVAICMLIKGKRGWFADKADDIWLTVNAGQENLTYST
>A9-k141-80223
MGKHWRDTMFFGIKPTKEQEAVLDAIFNPQIQIIFINACAGSGKTTLAVASAKIMEMDLHYWFSPISDTQGFLPGDLEEKNAPYTAPLRKALKKIGDNPDKAIYTKTLYSPIAWVYPDSHTYLRGDDIESSFIVIDEAQNWTAHQLKKALTRLHDTSKIFVIGHTDQIDLDDPELSGFADYIAWFDGEDYSAQLPLTHNFRGRLSKHADKMPIRKRKEV
>Prochlorococcus_phage_P-RSM4(YP-004323367)
MAKARKGTNSPKTFPNGMSRKHMKRKKPIDSSYMTEVKPLTDNQTLAFAQYAEGKNLLLHGAAGTGKTFITLYLALQEVLDENTAYDKIYIVRSLVPTREIGFLPGDHEDKSALYQIPYKNMVRYMFSMPDDNSFEMLYDNLRAQETISFWSTSFIRGVTLDNAIVIVDEFSNLNFHELDSMITRIGEDSKIMFCGDITQSDLTRENDKSGISDFIKILQEMNEFSCIEFDINDIVRSGLVKSYLLSKYNLGF
>Synechococcus_phage_S-SM2(YP-004322422)
MPAKRKSQSPIVPFGMSNKTMKRKKPLNSDLMKNIEPLTQNQEELFRCYKNNQNLVAYGCAGTGKTFITLYNALKDVFDMKTPYEKIYIVRSLVATREIGFLPGDHEDKSSLYQIPYKNMVKFMFELPTEADFEMLYGNLKTQGTISFWSTSFIRGTTLDNAIIIVDEFQNLNYHELDSIITRVGENSKIMFCGDATQSDLVKDREKNGIADFMKILRIMPSVDIIEFSVEDIVRSGLVKEYLLAKMETNP
>Synechococcus_phage_S-SSM7(YP-004324370)
MSTKKRRNTNSTVGAGMTAKQMRRKRPINNGMLVDVEPITDNQKILFEDYAKGKNIFAYGCAGTGKTFISLYLALKDVLDETTPYDKVYIVRSLVSTREIGFLPGDHEDKSSLYQIPYKNMVKYMFEMPSDNDFEMLYGNLKAQETISFWSTSFIRGTTLDNCIVLVDEMQNLNFHELDSIITRVGDNCKIIFCGDSTQTDLTKSNEKNGILDFKRIIEIMEDDFGTVEFGLDDIVRSGLVRNYLVTKLALSL
>Synechococcus_phage_S-SM1(YP-004323128)
MARARKRNTTSNPVPPHMTAKQIKRKKPIDASYMVPINPLTPNQEFAFEQYGLGQNLLLHGAAGTGKTFITLYLALQEVLDESTPYDKIYIVRSLVPTREIGFLPGDHEDKSALYQIPYKNMVRYMFSMPDDNSFEMLYDNLRAQETISFWSTSFIRGVTLDNAIVIVDEFSNLNFHELDSMITRIGEDSKIMFCGDITQSDLTKENEKTGIADFIKILQDMQEFACIEFDINDIVRSGLVKSYLLSKYNLGF
>Synechococcus_phage_S-PM2(YP-195230)
MPRARKRNTPDINGMSAKQMRRRKPINSDYLLGIEPLTDNQRVMFSEYGQGKNIYAYGCAGTGKTFVALYLALKDVLDEYTPYDKVYIVRSLVATREIGFLPGTHEDKASLYQIPYKNMVKSMFEMPDDPSFEMLYENLKQQETISFWSTSFLRGSTLDNSIIIVDECQNLNFHELDSIMTRVGQDSKIIFCGDANQSDLQKTNERTGILDFQRIIQKMNEFSLIEYGIEDIVRSGLVKSYLIAKINLGL
>Prochlorococcus_phage_Syn1(YP-004324604)
MPRARKKTQPDINGMSAKQMRRKKPINSDYLLNIEPLTDNQRLMFEQYGEGKNIYASGCAGTGKTFVALYLALRDVLDEYTPYDKVYIVRSLVATREIGFLPGTHEDKASLYQIPYKNMVQNMFEMPDDASFEMLYENLKSQETVSFWSTSFLRGTTLDNSIVLIDECQNLNFHELDSIMTRCGQDTKIMFCGDSNQSDLQKINEKTGILDFQKIIATMVEDFSMIEYGIEDIVRSGLVKNYLIAKLNLGL
>Synechococcus_phage_S-RSM4(YP-003097238)
MPVRKKTQKAPGQGMTSKQRKRRKPIDEAYMIPVEPLTENQKVMFDEWDKGKMIYAYGVAGTGKTFVALYKALKDVLNEYSPYEKVYIVRSLVATREIGFLPGDHEDKSSLYQIPYKNMVQSMFEMPDDNSFEMLYDNLKAQETISFWSTSFIRGTTLDNCIVIIDECQNLNFHELDSIITRVGQDSKIIFCGDAAQTDLQKISERSGILDFQRILQNMDEFSLIEFGIEDIVRSGLVKSYIINKINLGL
>Microcystis_phage_Ma-LMM01(YP-851015)
NNAGPVFRTHTLIRPATENQRAFVKNIKRNTITIANGVPGCGKTLLALHTAITMINAPENGLERIIYVRPNVGVKDERDVGYLKGSLLEKIWPLAAPVLDNLITFMSEGDAKAVIENEHIIPTVVSLIRGRSFRNSLIIVDEAQNISINGLKAVLTRVAENSKVVVIGDLGQADLGDLSAPNGLADALYRFVGLDDVGIIRFEPEDIQRHAIIQHVLSRY
>Enterobacteria_phage_RB16(YP-003858445)
GGEVVGRVVDAGEFQLEVLPLKHEHLMKRKLMKTIQPRDALQASFVDSILDKNIDAVTIMGAAGSGKTMLAVAGAMHLVSAGHFANVMYVKSDSPLSGEIGFLPGTLGEKLRPSIEPCITSLNILFKDQPEVDKYVEGLLEKGVVQFPSLYYFRGRSIGHPDPGKGSVLIVDECQNLSNHEIKSIISRCGENTLLILCGNIKQIDNPRNTAVNNGFVYAVEKLKEYDHASHIILNTVYRGRLAAFVEDNF
>Roseobacter_phage_SIO1(NP-597931)
QRLLDKHVDDGKSVLNFYIFRPDFKQAWRIKDTLLTQESLKEAKGRYIQKGEKFFHIPFTQAELIKLXAKSLPRSRHVHGARLTYKGAESKKTSGLVPRTDKQKDLIDALKTSRQVFILGPAGTGKTYVTATYASDLYTTKEIDKIVITRPHVAVGKELGFLKGDLTEKTMPWALPVLDVLEKHLGKGAVETGIKNGNIEMAPLALMRGRSFDNAFIIVDETQNISTHELKMLLTRVGEGTTIVLNGDAQQSDLKEADGLSKVIHLAKKHQLPVPIIEFGVDDIVRSDITAMWVRTFLKEGL
>Shigella_phage_phiSboM-AG3(YP-003358571)
VVSMKPAGKTKSARKKETVQKEDDWMKFSKGDFRIAPFNGLSENQNLAYQSALEENLTIAIGPAGTGKSYCGASAAAKLLIDKVVSKIVITRSPLPTGQTAGFRPGDTYEKLMPYLMPLIQTLKKVLKTDTGSDGFFNYLWEKRIIEIQDLETIKGMTFDDTFLIIEEAQECDMEQLKNLLTRASDSTYIFVNGDIKQSNKRLRDSALEKYVGSFRDFNAKLEAGTLKIDGVGVGDEYPEWVQPFSIIEFNKTD
>Salmonella_phage_Vi01(YP-004327456)
VVSMKPAKTKSARKKDTIQKEEDWMKFSKGDFKIAPFNGLSENQNLAYQSALNEHLTIAIGPAGTGKSYCGASAAAKHLIDKTINKIIITRSPLPTGTTAGFRPGDTYEKLMPYLMPLIQTFKKVLKTDTGSDGFFNYLWEKRIIEIQDLETVKGMTFDDCFLIIEEAQECDMEQLKNLLTRASDSSYIFVNGDIKQSNKRLRDSALQTYVDSFKDFNNKLETGSLQIDGVEIGDEYPEWVQPFSIIEFDKSD
>Bacillus_phage_SPO1(YP-002300338)
FTEHNVPLTPSVTLPYNTAVYVESEGSKRLEGIYDPTIKGIRKLKSRKEPNRDLRLYQDAMMSPHMTVVAVDGLMGTGKTSTCIEFLINQHLKSVTSIDGLGSYSSHHKLLIAKPSVNADGEEYGFLPGDINEKIQPTLANYVQYFERNHQCSFDELREAGVVEILPLGFIRGLDAQNMTIVVDECQNTKELVTVVTRKAKEDSRIFLLGDTSPFQIDRQGNTPENNGLSHIMDLLQGAPYFQYIEMTSVEHIVRSEEVKDIVRRLFKKHG
>Pseudomonas_phage_PA11(YP-001294617)
HELYDLALHDRKNMPVVAYGSAGTGKTYGAIGRAVSWLETNRKSRVVIARPNVSFADTNGFLPGTEREKLEPWIRPLQQNFIEHGIGIRHQEDLEKNHRLQYYMLEHIQGLTWDDSLIIVDECQNMSFEQIKVLVTRVGEYSKLVLCGDIAQTSPLFKNSGLARFIDMVGRYNLPVHTIHFTVDDVLRSETCKMFIQAFEEEEH
>Vibrio_phage_KVP40(NP-899539)
MGKKKNSEERTLQRIELLTFNQEQYAAALQEEVGEDGSGAFVFAIGSAGTGKTWLATTLGADMYSAFDYTEFIILKPTLSCGEELGYLPGTLEEKMEPWIQTVTQPLKDRLGADKFKCDWNKRIHAEPIQFVRGKTFDNCFIVVDEAQNLTKTEIQTIMTRIGENTKMVFCGDLKQDDHKMIYRTGQKEISGLAWMVNEIRNQQRSGIEIIEFTNKDVVRSGACKLALDIIDKAQ
>Klebsiella_phage_KP15(YP-003579999)
NGELVGRVVTADEICLNVLPVKHEQAMKRKLMKAIQPRDSLQAAFVESIMSNEIDVATIMGGAGSGKTMLAVSGAMHLVNSGHYANLMYVKSDSPLSSEIGFLPGTLGEKLRPSIEPCITSLNILFKDNPESEKYIEGLIEKGVVQFPSLYYFRGRSIGHPDPGKGSVLIVDECQNLSNHEIKSIISRCGENTLLILCGNIKQIDNPRNTAINNGFVWAVEKLKEYEHSSHIILDTVYRSRLAAFVEDNF
>Enterobacteria_phage_T5(YP-006926)
GKARQKRENRNGSRKRGNKYENNVIQADFSNDYANPVAKSLVGKNREQKSYINMIKNNTVTVGIGEPGTGKTFIPSVLAAQELVDIHSDIEQVILVRPNEPLGKSLGMLPGDLAEKLEPWLEPIADGMKWAIGDHAYKGYVERQKIKFLAIEHARGRTFNNSYVIVDEAQNISVEAMVCLLTRVGQDCRLIICGDIAQKDIKGDSGLALLMEVYEKYENAPFSMIELIDNVRSAESKAFYDIFKDMGK
>Deftia_phage_phiW-14(YP-003358932)
QHTRRGQRVTESIQLSYQRDEYEARQEHEDHVRTATSKREVFTPKTPRQTRLFQSILNNEISVGEGPAGVGKTFTVAAAMAKLLKDGQIHEIVITRANVTVGESIGMLPGTIEEKMAPLLAPILDALKRVLGAGEYEYMLRRGRIKMLPFEYVRGRSFKDTGVIVDEAQNLSRNEVVAICTRYESGRLVILGDPFQNDINSSVVQFGLDPEPTGLEWLSAFNDRNDLGIGVTKFELEDVVRSGFVKRFLTALYTKGH
>Enterobacteria_phage_phiEco32(YP-001671805)
KESRKDLRREALVTRKGKREYEEVVLAKPVVPQNQFQSELLNAIKTKQVVFTDAPAGCGKTFVITSTVIDALKSGKIQKIILSRPSVGMGNSLGLLPGGMREKFEPYLMPIIDVITQRYGKGFYECQIGNGNIEFVPLEYLRGRSFNDAIVIVDEFQNTTKDEAFSIMTRLGETSQLFCMGDTNQHDMRGRESGLTWATNFIDEHDLYEFAEIVDGESDDIVRSGFCKAIVKAMEKEQD
>Escherichia_coli_phage_rv5(YP-002003617)
KRMRDEAREARKSDRLRKAAEKFADEREHTAPALRPMNKKQQKYLDYLGSRKIIIVNGVFGSGKTFMASAYAGDLLRKNEIDKIIVARPYVQTGKTSGFKPGNAMQKLWPYLRSMMDTICRRVGKGAFAAMLGDGQNSRIEICEVESIRGRSFDERCFVLIDEAQQTNPEEMLSIITRISDQATLVIMGDNSQRDIPGKSGLAWVTDFFTRHPDPEVGMISFDSPDDVVRSGLGRQIALNLIEDRA
>Bathycoccus_RCC1105_virusBpV2(ADQ91193)
MNFPKTPGQCEYLRVIQGTKPIIIATGPAGSGKTMFGCQVAAEKLVNKECQRLILTRPIVAADEDMGYLPGEMERKMEPWTRPMMDVFENYLTRNQLEKHVRIEPLGFMRGRTFNESFIIADEMQNSTPNQMKMLLTRLGDNSKMIVMGDLKQSDLGPKNGLADLVKRIKCLELEYIEHVIMDDEDILRHPAVAEILKLY
>Ostreococcus_tauri_virus1(YP-003212854)
MEFPKTAGQCKYMLALRSQKPIVVGTGPAGSGKTMLACQIGMEHITSVFRGKVVLTRPIVAADEDMGYLPGDIDKKMEPWTKPAFDIFEKYLSHNQLERSITIEPLGYMRGRTFNNTVIIADEMQNSTPNQMKMLLTRIGENTKLIVTGDLEQSDLGEDNGLNHLIYKMSGFNLEYIEHVQMDDDDIVRHPAVNEVLKVLNV
>Ostreococcus_tauri_virusOtV5(YP-001648107)
MEFPKTAGQCKYMLALRSQKPIIVGTGPAGSGKTMLACQIGMEHITSVFRGKVVLTRPIVAADEDMGYLPGDIDKKMEPWTKPAFDIFEKYLSHNQLERSITIEPLGYMRGRTFNNTVIIADEMQNSTPNQMKMLLTRIGENTKLIVTGDLEQSDLGEDNGLNHLIYKMSGFNLEYIEHVQMDDDDIVRHPAVNEVLKVLNV
>Ostreococcus_lucimarinus_virusOlV1(YP-004061669)
MNFPKTAGQCKYMLALRSPKPIVVGTGPAGTGKTMLACHIGIEHIYEAFRGKVILTRPIVAADEDMGYLPGDMDKKMEPWTKPMFDIFEKYLSHNQMDRCITIEPLGYMRGRTFNNTVIIADEMQNSTPNQMKMLLTRIGENTKLIVTGDLEQSDLGEENGLAFLTQKLYGMDLNYIEHVEMDERDVVRHPAVNEVLKVLHA
>Micromonas_RCC1109_virusMpV1(YP-004062114)
EEEMELEEVNPAVIPKSDNQREYNRMLYSINKPMVFAVGPAGTGKTMLACCAAIQGYNDRTYKKIVMTRPVVSVEEDIGFLPGTLEEKMDPWTRPIMDIFGEYYSQGDIQYMIKEKIIEICPLAYMRGRTFKDAFIIADEMQNSTPNQMKMLLTRIGRGTKMVITGDLKQHDRKYEENGLKDICDRIKGKEHKRIEYIQFEFKDIERSPIVKDILEIYGDT
>QJB1-NODE-1
MANKYGELRWKWLAERGFNVLADKHQYAYMQSLWTSPDLVQGVFCESPAGTGKTLLATLAGAYAVENGEYDRVIYIRNTETVGKDIGFLPGEKEDKVGPHMAPFVEALDYVNPGTFDRWSIGEQPKAIATTATFLRGVTLNKAFIIIDEAQSMELDELQTIYTRITDSCKVVTTGSLLQIDNKKLRRYGGLTPLEVYMQHFENERVTYHKLVTNYRGWFSNHADRVSETVETLI*
>QJB1-NODE-2507
MPLPTDNMLFGFEPKLTKDQREYVDSIFDNQVTIVNARAGSGKTTLAVACAAVIGKPLVYIFSPVSEGKMGFRPGTQQEKEAEYQQPLIDALLEIGENPAKAIYDAGNMEAMKRGTAWVYPKSHIFARGTNIKDSTVIIAESQNFTKGELKKILTRIHDSCTVIIEGDKGEKD
>QJB1-NODE-8645
IGPAGTGKTYLAVASAVDALERSSVQRIVLTRPAVEAGERLGFLPGDLAQKVDPYLRPLYDALYELMGHDKVQKAFERNAIEIAPLAFMRGRTLNNAFVILDEAQNTTPEQMKMFLTRLGFGSRAVITGDVTQVDLPRGQQSGLAHA
>QJB1-NODE-22588
GDKRDPFLADFLMMRNVEGEGKFAKEKAKQLAEPMLEMLPFQYLRGRDIDRGWVILDETQNTDEKEISTFISRTGDDSKVIMLGDTTRTQIDRKGNTPENN
>QJB3-NODE-1
MANKYGELRWKWLAERGFNVLADKHQYAYMQSLWTSPDLVQGVFCESPAGTGKTLLATLAGAYAVENGEYDRVIYIRNTETVGKDIGFLPGEKEDKVGPHMAPFVEALDYVNPGTFDRWSIGEQPKAIATTATFLRGVTLNKAFIIIDEAQSMELDELQTIYTRITDSCKVVTTGSLLQIDNKKLRRYGGLTPLEVYMQHFENERVTYHKLVTNYRGWFSNHADRVSETVETLI*
>QJB3-NODE-4778
MLKPTKAHELYDLCLRDKKNFPVIGYGSAGTGKTYGAIGRAVQWLDEGRKNQVILARPNVSFADTNGYLPGDEREKLAPWIRPLQQNFIQHGVGIRHQEDLEKNRRIQYYMLEHIQGLTWDNSLVIVDECQNMSFEQIRVLVTRIGEYSKLVLCGDIAQTSPKFHNSGLAEFIKMVERYDLPV
>QJB3-NODE-7879
MPLPTDNMLFGFEPKLTKDQREYVDSIFDNQVTIVNARAGSGKTTLAVACAAVIGKPLVYIFSPVSEGKMGFRPGTQQEKEAEYQQPLIDALLEIGENPAKAIYDAGNMEAMKRGTAWVYPKSHIFARGTNIKDSTVIIAESQNFTKGELKKILTRIHDSCTVIIE
>QJB3-NODE-15951
YPNQFVVMKDALGGSSSALGIVDHLGKKVKKLIFHNEQVWGIRPRNVQQIMGLELLLREDIPLVTLTGKAGTGKTLLALASGLMQTEDLGLYKKLLVARPIVPVGKDIGYLPGEKEEKLRPWMQPIFDNLEYLFNTKKPVSSP
>QJB3-NODE-25199
LAVASAVDAFERDMVERIILTRPAVEAGERLGFLPGDLTQKIDPYLRPLYDALYDLMGADRVAKLYEKRAIEIAPLAFMRGRTLNHAFIILDEAQNTTPEQMKMFLTRIGIGAKAVVTGDIT
>QJB7-NODE-1497
RVQRILQSDISFGVGPAGTGKTYLAVAAAVDMLERNEIQRILLVRPAVEAGEKLGFLPGDLTQKIDPYLRPLYDALYEMLGFEKVAKLIERQVIEVAPLAYMRGRTLNHSFVILDEAQNTTPEQMKMFLTRLGFGSRAVITGDITQVDLPRGQQSGLAHALRVLENIKEIHITRFHSRDVVRHQLVQKIVEAYEGWDGEQQRLNAEARAERKARQEALIAENDTAADLQHQDA*
>QJB7-NODE-3003
MSDTISRTVDLSSLKAHQLKTLLGEYNNHIKYLEHRLSVHIHQRKTDFVISGELDSVTRAERILVQLADEAQSNDVISPEDLHLLVQTSFSREQDLALENDAASENGSERADSTEFTPISLRTRKGKIIPRGYNQQQYVKKILLSDVSFGVGPAGTGKTYLAVACAVDMLERNEIERILLVRPAVEAGEKLGFLPGDLTQKIDPYLRPLYDALYEMLGFEKVAKLIEKQVIEVAPLAYMRGRTLNNSFVILDEAQNTTPEQMKMFLTRLGFGSRAVITGDMSQVDLPRGTKSGLRHSLEILADIEEIHVTRFDSKDVVRHQLVQKIVQAYDKYDEAQEAIKEAKKQSRLF
>QJB7-NODE-4653
EISSQISADILHLMIQGSQTDRELMDDSEQEHTGLDNVWLQTPKGRINPRGTNQKRYVQRILQSDISFGIGPAGTGKTYLAVAAAVDMLERNEIQRILLVRPAVEAGEKLGFLPGDLAQKIDPYLRPLYDALYEMLGFEKVAKLIERQVIEVAPLAYMRGRTLNHSFVILDEAQNTTPEQMKMFLTRLGFGSRAVITGDITQVDLPRGQQSGLAHALRVLEPIKEIHITRFHSRDVVRHQLVQKIVEAYEGWDSEQNRLSAEARAERKARQEALMNEHDAAADAQHQEV*
>QJB7-NODE-19037
RRDLPGEKEEKLRPWMQPIFDNLEYLFNTKKPGELDAILAGMGSIEVEALTYIRGRSIPDQFIIIDEAQNLTKHEVKTILTRVGEKSKIVLMGDPQQIDHPYLDEYNNGLTYVVEKFKEQRISGHVKFVKGERSNLAQFSSLF
>QJB7-NODE-32356
DEVELRVSRVVGDGKVVLSLVDDFRHGSHAVWGISARNREQNFALNALMDAEIDFVTLLGTAGTGKTLLALAAGLAQTMDTQRYREIIMTRATVSVGEDIGFLPGTEEEKMTPWMG
>QJB7-NODE-42558
AVQALQTKQVSRIILTRPAVEAGEKIGYLPGTLSEKIDPYLRPLYDALRDMVDPDTVPRLVGAGTVEVAPLAYMRGRTLNDAFVILDEAQNTSPQQMKMFLTRL
>QJR1-NODE-3157
TGKTYLAMAKAVQALQTKQVSRIILTRPAVEAGEKIGYLPGTLSEKIDPYLRPLYDALRDMVDPDTVPRLVGAGTVEVAPLAYMRGRTLNDAFVILDEAQNTSSQQMKMFLTRLGFGSKIVVTGDITQVDLPGGMKSGLRVVQGILDGIDDIAFCNLTSRDVVRHRLVGKIVAAYDVACESRGAKNSRKNRKTR*
>QJR1-NODE-31103
FASVLRWVMPSKTFCAAVVAADKFRKNEIQQIIVARAYVQTGKTSGYKPGSSLQKLYPYVRNVLDTIKSRIGAGAYEVALKDGESGEIQVQEVESIRGRSFDLPSYLIID
>QJR1-NODE-31684
RKRAGTGKTYLAVAQGVALLQAGRVDRIVLSRPAVEAGERLGFLPGTLNDKIDPYLRPLYDALHDMVDPESIPRLMAAGTIEVAPLAYMRGRTLNDAFIILDEAQNTSP
>QJR3-NODE-1483
GDDALRDMVDPDTVPRLVGAGTVEVAPLAYMRGRTLNDAFVILDEAQNTSSQQMKMFLTRLGFGSKIVVTGDITQVDLPGGMKSGLRVVQGILDGIDDIAFCNLTSRDVVRHRLVGKIVAAYDVACESRGAKNSRKNRKTR*
>QJR7-NODE-1068
MHIHNTDTGKEGAARRVVAVPTSIPMVTLVGPNDEFLKRLEDALDADILVRGNEIHLAGHPADLADAGDILSEMITIIRTGQGLSADDVDRVVAMTRNGEGPAEIMTADILSNRGRTVRPKTLNQKRYVDAIDANTVTFGIGPAGTGKTYLAMAKAVQALQTKQVSRIILTRPAVEAGEKIGYLPGTLSEKIDPYLRPLYDALRDMVDPDTVPRLVGAGTVEVAPLAYMRGRTLNDAFVILDEAQNTSPQQMKMFLTRLGFGSKIVVTGDITQVDLPGGMKSGLRVVQGILDGIDDIAFCNLTSRDVVRHRLVGKIVAAYDVACESRGAKNSRKNRKTR*
>QJR7-NODE-1204
MARPRKPLNLEPFEPRNDKQRALYEAIHSRVLTIATGAAGTGKTHITARVAAELISAGDLRRHIILRPLVAVEEEDLGALPGDLEEKIAPWARPIMDELKHIVPKPQLSEWPIETVPIGLIRGLTFEDAFVHVTEAQNLSPTQLHAIATRLGENSKLVIDGDPSQCDGQPGLLALLMNVAKRLDEPFGHVVFNEEDCVRSDFTRRWLKAWNVVRASGS*
>QJR7-NODE-11505
PRKRTRKTRNGGISQENKEKFGRVSSNRKPLVPMNDKQKDYLKAINETSCVICIGVWGSSKTYIPSIIASDWLMDKRIDKVIIARPAEGKGKSVGFLKGSKDDKMEPWCAPITDTMKDRMGH
>QJR7-NODE-12015
VEAGENLGFLPGTLNDKIDPYLRPLYDALRDMLDPEMIPKLMDAGIIEVAPLAYMRGRTLNDAFVILDEAQNTTPAQMKMFLTRLGFGSTIVVTGDISQVDLPRGQVSGLRIVRRILNNVD
>QJR7-NODE-13500
SRAVITGDITQVDLPRGQQSGLAHALRVLEPIKEIHITRFHSRDVVRHQLVQKIVEAYEGWDSEQNRLSAEARAERKARQEALMNEHDAAADAQHQEV*
>QJR7-NODE-15726
GRRRDAYMRGRTLDDAFVILDEAQNTTHAQMKMFLTRLGFGSKMVVTGDQTQIDLPKGVKSGLKEAIKKLYGVNEISIMKLDQSDVVRHPLVSKIIDRYEGVE*
>2162886008-PRSSGFe2
MPLPKENLLFGYASKLTDEQRIYVDSMFDNMVTAVNACAGSGKTTLAVAVAKVLKMDLIYIFTPVEEDVLGYTPGEIFEKEAKYTVPLKDALLEIDEDPARVIVSEENFQNVKNGIAWVTPMSHVFARGTNIKGHKFVIIDEAQNFTRSELKKVLTRIHDDCKVVIIGHDKQCDLDNPLKSGFVPYINFLQEEDYVQICELTHNFRGRLATKADQMSW*
>3300001398-JGI20207J14881
MSKSKVPAPQKAGLIMNKLEPQTPNQKRVIEAYKNDQHIVISGFAGTGKTYLACALGMMSVFAKDQDQLVIYRSAVPTRDMGFLPGGIAEKTATYEIPYAGIFSEMFDRGDAYELLKKSHSVEFSTSSFLRGLTLRNSVIFVDETQNWSLHELDSLITRTGTNSRLIFCGDYKQSDLTRDQEREGMRKFLTILKKMPDQFAMIEMEADDIIRSSIVKDYLLAKDNSGVT*
>3300003358-C687J50192
MIKSIIIDTNLLLDDSKIIFKLSNSYDKIIIPITVLKELDKLKLKPDLSYSARSAINEILQFKHLYPDKLILSVGPHELDIDSNDLRIIQSAVDNNAELATKDISMSIIAETKNVPTVLYGPVANGIHNPYITIQINSDLANFSFNQEYSDIIIINDKEINTNYWKFILFEENNNIRYVYATNPIEHKIHRIDNLPQYRNLKTEGKNIKASDPYQVCAIYAFKNAPCTILTGKWGSGKSILATAYALNASSNKVFITRPPVGISSKYDIGFLPGFIEDKMEAWLAGFISSLYYIYANTKNQSSNKEGFVAYDYVKEKIFKDKFEPIQINAIQGLSILEDDIFIVDEVQLVTIDLLSMLLSRANKESKLILLGDLRQTYSAVKPSESGLLKLMHLLPDPS…
>3300002093-C687J26627
MIKSIIIDTNLLLDDSKIIFKLSNSYDKIIIPITVLKELDKLKLKPDLSYSARSAINEILQFKHLYPDKLILSVGPHELDIDSNDLRIIQSAVDNNAELATKDISMSIIAETKNVPTVLYGPVANGIHNPYITIQINSDLANFSFNQEYSDIIIINDKEINTNYWKFILFEENNNIRYVYATNPIEHKIHRIDNLPQYRNLKTEGKNIKASDPYQVCAIYAFKNAPCTILTGKWGSGKSILATAYALNASSNKVFITRPPVGISSKYDIGFLPGFIEDKMEAWLAGFISSLYYIYANTKNQSSNKEGFVAYDYVKEKIFKDKFEPIQINAIQGLSILEDDIFIVDEVQLVTIDLLSMLLSRANKESKLILLGDLRQTYSAVKPSESGLLKLMHLLPDPS…
>3300013296-Ga0157374
MQETTRLSKREKRILRQQAKTTEGAKPNHGLEMRNLSPLTQKQRDMFEAFRAGKNLMAHGIAGTGKTFLAIALALEEIFSGLSSYRRIIVVRSVVPTRDIGFLPGDEKQKSEVYEAPYSQICTELFNRGDAYALLKHKGTIDFISTSYIRGVTINDAIVIVDEMQNMSFHELDSIITRLGKNSKIIFCGDFRQSDFTKEQERSGLKNFMTIIQKMKAFEFIDFEKSDIVRSPLVKSYIITKSDLNL*
>3300009011-Ga0105251
MAKQERLTLSKLSEKDFPYIKKLDREQEDMVEKLYKHKRIITNAKAGTGKTTVLTQAMNALKKKEYINKIYYVVFPVQERSVGYLPGGIADKIGEYAVPFYQALTEAGVNPQYLNLELMTSSFNDFEFKVVPHTFLRGRTIENAGIIVDEIQNGTLEEIKKTLTRCTDSCYIAMIGHTGQIDIKQKDSGFSALIHHFKQGRLSGEFEGVEFAELTKNYRGEFSTFADKLGTYKNEV*
>3300005327-Ga0070658
MGRKLALAKQKYPQPVNPEGTHAIHLKFRPTPKSESQRFYMESLQNAKLTIGTGPAGSGKSFLSMAVAVEKLLNGEVSKVVITRPIVEAGESLGFLPGTFEEKISPYLLPLLDALNDLVGPTMAKKLLDGGKIEFAPLAYMRGRTFNNSYCILDEAQNTTVEQMKLFVTRIGEYSQFAVNGDASQTDLRGVPENGLDWVARKLRGCSSEINVIEFTNSDVVRSAIVKTILHHLESPEPRAQEKRRGGTRHEFTAPAVLQSA*
>3300005340-Ga0070689
MNKKTYVLDTNVLLSDPSSINAFHEHDVIVPMVVLEELDRHKGRLDEVGQNARQVSRALDGMRGSGRLSDGVDLPGGASLRIVSIGSDALAMLPSELQTSKVDNLIIAFMLWATSQEGCISNPVLVSKDINVRIKCDSLGIACEDYLRMRAAPDARSSYRGVAVIDVDEALVDEFYRSGSVCLPDAALLEHELHPNQIVVLKHAPVASGTSSALTKCIKPGAPLVPITRIDHVFGLEPRNKEQRFSLDLLFDEQIKLLTLVGPSGTGKTLLALAAALEQLRGLGDPQRARYDKLIVTRPVQPVGKDIGFLPGSLEEKMEPWVVPVRDNLNFLVESRQRRADGRRTREQRRRGQTAGPSDDSYLQLMQERGLIEIEAITFIRGRSIPNAFIIIDEAQNLS…
>3300012582-Ga0137358
MSKKASTKRTTRTSSRKTNKMEMEMEMMEDIRINTNKKSQDLTYNLNTKFKNVKQKELYNAILDNRIIFVKGSAGTGKTFVALFAALNCLKTKSFNIKKIILTKPYLQVGNNNNSTGYLKGTLEEKIQPYFTSFYSNLNKLIGGTWTNSLKEAGFIEDKLLNFVRGETFGEHDSNGNPLGCVAILDEGQNTTVSEMKTYISRMGEDTKLIILGDSDQIDIKLGRNEISGLDDAFERFKDIDGIAFIEFNEEDIVRDKFLIEIMKRYK*
>3300005614-Ga0068856
MAKKTFVIDTNVLLSDPEALFSFEDNYVILPLIVIEELDRHKDRQDEVGRNARETVRKLADITKNDKALKTGIALNNGGTLRILSVDDIVNAAPQALPVELAGKQSGDNSILTLCQTIVAAKTEEKLVLVTRDTLLRLKADILGLECEDYKKAQATTSVSSLYSGVKTLKGDFDIDKLYADKCLEIHPGKVDEWGLLPNQFLVLEDTESDEESIGLVRFVSKDEPLYLVDDVMKLGKLEAKNKEQRFALQLLLDPDVKLVTLAGLAGCGKTLLSIAAGLELVLEKKKYKSLVVCRPVQPMGKDIGFLPGTIEEKMEPWVAPIKDNLRFLLSASGKKSRNIEETLNMYFEEGTIEVEAMTFIRGRSISNAFMIIDEAQNLNAHELKTILTRVGENTKIVL…
>3300002727-C687J39217
MLKNKNILIDTNILLDDPKILFKSLNKYEKVIVPLTVLKELDKHKFNPDLSYSARTAIYEIVAFREAHPNRLVLAVDNEELKTNDTLIIDAAIKNKADLATKDLSMSVIAATKGVDTVLYDIIPNGIFKPYIHLDIKDLPENFTYLQNYSLYDFNIELQLDIDTECWKFVILNNAYVYATNPIKGTVSRIDNMPEYREVVVEGNKLKALDIYQICAIYAMTEADGVLITGKWGTXKTLLSTAXALSCNSDNKIFITRPPIGISHKYDIGFLPGDKQAKMEAWFAGILSALYYLYANTRNQGSSKDQNSIKYDIVKDRYFQDKFEAVPINVIQGMSILESDIMICDECQLIDIDTMSMILSRANKGSKLILLGDLAQTYNVVRPSESGLLKLLRILPHKS…
>3300000579-AP72-2010
MEDSIQDLPFLQHTRKKVKKTGQEKINFTLRHVQPLTSNQKVTFREYATDKHMMLHGLPGTGKTFLLLYLALNQILKENSPYKKIVIIRSVVPTRNIGFLPGKPADKAKVYEGPYYAILSELFGRGDAYDYLKNKGYIEFLTTSFIRGITLKDCIVIVDEMQNANFHELDSCITRIGDNSKILFAGDFSQTDFIGSEKEGILEFMRIVKKMPSFKFIEFRENDIVRSGLVKEYILARENLVA*
>QGNH01000161
MKKKNKTLTEIPTPTPNDLVRKDRSPIIPQRSKLKSALNIYRRELTDKQKQFLTLASDKAAKVIFVSGPAGTAKTYLSILHALTMINEKRVSDLIYIRSAVECSDAKLGFLPGEADEKMTPYIQPLLDKLAELLPKGDIDILLKEERVTGVPVGFLRGLNWNAKVVIADESQNLTFKELFTLITRIGEFSKVFILGDPEQSDINGKSGFIKMIGHFDDEESRVNGIHVFRFTEDDIVRSGLVQFIIKKIKKAL*
>QGNH01000499
MTAPDLVSEKAQRRASRKAVKRARVKQQSTLIPKTENQKDYLDSLNEADQIFAVGGAGTGKTYVAGRFAIRKVLDNAFYRVIVARPTVSQLHHKLGFLPGDANDKLEPWMRPIWDAFAAEAQVSTIDQLKHQGRIEIVAFEHIRGRTFDDAIVILDEAQNCTLLDLRTFLTRIGENSKLIVCGDMDQCDIDNPGLTTVIDMIEKYDIDADIIEFTSEDVVRSKTAKEWVKAFERNCSS*
>QGNH01000780
MSAKKQKPVLDKSFSLKRIEAKTPNQQETIDCYNDNYNLVLHGVAGTGKTFLSLWLAIQDVFARKYPKIIIVRSAVPSRDMGFLPGTDGEKAAAYEVPYEKICCELFGRGDAYQLLKEKKLLEFITTSHLRGTTLNDAIVIVDEIENMNFEELDTVITRMGDKCKVIFCGDIEQTDLYRSKYDKTGLPEFLDIIESCESFSFVEFGIEDIVRSGIVKEWIIAKRDFFKEKEGA*
>QGNH01000802
MAKAWGVKPKNDAQKFALAYLTDASIDLVILEGIAGSGKTLLALSAGLEQVIESKTYKEIIFTRAPVSLGDDMGFLPGEINDKMLPWCGALLDNLEFLNMDEGMVERSIKLTAMQHMRGRSFNKRYIIIDEVQNITPQQIKVLISRAGLDCKIVALGDITQIDKRGLTKENNGLTYLIKAIKDGEDFIQHVKLPDCERSRLAKWAGDSL*
>QGNH01000855
MSKKNHGTQKHKKNEENTIEHNFQYQPIDLPSTIKLEVKCKNENQKKLIQSIKLNDVTVCTGPAGCGKTYLACYQALHLLKTNDNIKKIILVKSVTPLKSEEIGFLKGTLEEKLMPYLYSFTGNFEKLIGKELFNKLKENNYIEILPIAYMRGVSIDNAAILIDELQNISHDNLKTILTRLGENSKLILLGDPNQIDLKNKKDSSLISFINKIKINATTGVDVIEFTEDDIVRHRLTSYFISLFKEEKEKNPAFVPLDPPKTSKPILLIEQTNHFNLKKTLRERFLKLFE*
>QGNH01001285
MPKRRPKVNDPFARNKLKLIEVEPKTDNQKQFFDEYSTGKHLFCHGCPGTGKSFLGCYLAVKQIMVQKNYGKIIIIRSAVPTRDIGHLPGSIEEKTTIYEDPYAALFGELFGRQDAYDILKSEGVIEFITTSFLRGLTFSNAIVLVDEIQNLTFDELNTVISRIGDNSKVIFMGDYYQMDLNKKSNDQSGFMKFLSILEATDEFAFVQMNTTDIVRSKLVKKYIIARINYEEKHEN*
>QGNH01001479
PAGTGKTYLAARWAIRQVLDRRKECVVICRPTVAKPKHRLGFRPGNQDDKVADWLVPIMDGFKDECGATTIAKMKMAGQIEFAAFETMRGRTFRNAVVILDEAQNCDMGDLRLFLTRIGEGSQVIVDGDLDQIDIDDPGLERVLDMVEEFDLDADVIEFEPEDVVRSAIARGWVGAFARSRR*
>QGNH01001490
MASAARKARRMANNSVVDLDKYRPDKFEIRSVVPVTANQDRAFQAYAAGKCLHLTGCAGTGKTFIGLYLALRDAEATGRRVILVRSAVPTRAQGFLPGDPEEKADVYEAPYRAMCAELYRRKDAYTHLKRTGLLEFTTTSYVRGMTWDNTVVLMDEAANYTMHEADSVVTRLGQNCTLVVAGDFVQTDFTRADERAGYREFTRILGRMKSFETVDFGVDDICRGSLMKEYIVERDRLGIQP*
>QGNH01001862
MARRLKTHDDETLLVTPKPRDNEPCIHFRPRGDAQQQAIDTYMENELIFLTGPAGTGKTQVATYCAVSDLRGSLIGLNKKRRVEKVIITRPIVEAGEKLGALPGEVNEKVHPYMLPVYDCVSKMVNNSKAFIEQHFEIAPLAYMRGRTFENCVTILDEAQNCTIGQIKLFLTRLGVGGKMIISGDTDQTDIGRRSGLRAWVNALKGEPGIGFVEFTEADIVRHPLVRIILAKQPR*
>JF964210(102)
FAGTGKTLLAVQVALDQFFKRQCNKIIITRPTVSTEDNGFLPGSEREKMEPWLVPIRSNMRKIYNKPPILEKMEKEEQIELVSLAHFRGRTFDNAIVIVDEFQNLTRSQLAMAIGRLGKDSKMIFCGE
>JF964154(20)
AGTGKTFIALYLALKDVMNEETPYDKVYIVRSLVSTREIGFLPGTHEDKSELYQVPYKNMVRNMFHMPDQTSFDALYENLKHQETISFWSTSFLRGTTLDDAIIIVDESQNLNFHELDSIMTRVGQDSKMIFCG
>JF964044(90)
AGTGKTFVSLYLAFQEVLKNETPYERVVMVRSLIPTREIGFLPGDEEDKAALYQVPYSNMVQFMFKQPNEQAFSMLYDRLKAQGSFYFLSTSFLRGLTFDNSIIIVDECQNLNFHELDTIITRVGQDSKIIFCG
>JF964237(21)
FAGTGKTFLSLYLALEDVLDPSTVYDDVFIVRSVVSTRXIGFLPGDEQEKVSIYEAPYRSICRELFGLKDSYDSLKQQNNVKFMSTSFIRGITINNAVVIVDECQNLNFHELDSIITRIGKNSKIVFCGE
>JF964119(48)
AGTGKTWLACYLGIDDVVSGGNYNKVVLFRSVVPTRDMGFLPGSVKQKAQIYEEPYRAVYNELFGRGDAYEILKTKNLVEFSTTSFLRGLTFDHSIIIVDEVNNMSFHELDSLITRSGKNTKIIFCG
>JCVI-1096627179107(34)
MARRKRASAEQPIGVGLTTKQMKRKKPLSQEYLVDIEPLTENQKRLFDSYKEDKHIVAYGCAGTGKTFITLYNALRDVLDERTPYERIYLVRSLVATREIGFLPGSHEDKADIYQIPYKNMVKYMFQMPSDADFEMLYGNLKAQETIKFWSTSFLRGTTLDNAIVIVDEYQNLNFHELDSIITRVGENTRICFCGDSRQSDLNKTNERNGIVDFMNVLRKMNSFDIIEFGVDDIVRSGLVKEYILAKIEAG
>JCVI-1096626947113(4)
KLVFESYKQGKNGFFFGCAGTGKTFITLYQALQDVLRNGTNFDRVVIVRSLIPTREIGFLPGDEEDKAALYQVPYQNMVQFMFKQPNEDAFKGLYDALKRQGSLYFLSTSFLRGLTFDNSIIIVDECQNLNFHELDTIVTRVGQDSKIFFCGDFSQTDLTKTNERNGLHDFLRVLQNMDEFTCVEFEIPDIVRSGFVRNYLIEKTKLGI
>JCVI-1096627058039(2)
LNKIEPTTKNQELVFKTWKDGDNLILNGSAGTGKTFVSLYLALEKVLSKSRIKKLVIVRSVVPTRDLGFLPGTVEEKLSAFETPYINMCAELFNDKGAYEQLKTKNKIEFVSTSYIRGTTFNDSILIIDECQNLTFHELDSIITRVGNNCRIIFAGDYYQSDFKQQKDKEGIIEFIDIIEQLNKFSIVEFDWKDIVRSDFVRDYIMTK

## Sheet: Table S3
Table S3 Overview of 19 virome data.
	Number of QC-good data	Number of viral reads	Number of viral contigs ( >10 kb)
A1_KQYM	4782132	110157	1
A2_GJP	9351989	22670	81
A3_DZ	7692787	27565	62
A4_FQ	7661157	14846	12
A5_HZ	5885223	12026	1
A6_YAYM	15678322	20944	420
A7_YAP	15945343	32355	40
A8_TYP	6562446	35059	1
A9_YT	10282708	21467	47
A10_QJ3	14676387	4381	0
N1_SD	5349677	6810	10
N2_NHS	7346439	1674	7
N3_BC	6760952	2785	90
N4_KQSL	7545118	263	7
N5_DL	14534672	11707	191
N6_DFG	6718095	95088	0
N7_YASL	13399690	2893	1
N8_LZ	12393469	2560	0
N9_QJ5	13936912	8419	1

## Sheet: Table S4
Table S4 The vOTU table.
Sample	A1_KQYM	A2_GJP	A3_DZ	A4_FQ	A5_HZ	A6_YAYM	A7_YAP	A8_TYP	A9_YT	A10_QJ3	N1_SD	N2_NHS	N3_BC	N4_KQSL	N5_DL	N6_DFG	N7_YASL	N8_LZ	N9_QJ5
N3_NODE_3_length_47473_cov__421.547514	0	0	0	0	0	11.3664	1.95515	1.54074	0	0.258349	19.294	161.086	4953.97	168.179	12002.2	4.13886	0.848892	0.985799	0.665027
N2_k141_6271_flag__1_multi__30.0000_len__47393	0	0	0	0	0	11.6009	2.19665	1.73626	0	0.488816	19.7999	158.371	5027.87	171.819	12095.8	3.45488	0.724351	0.544807	0.514752
A6_k141_42438_flag__3_multi__964.0801_len__12183	2.27864	5.44169	0.640197	0	0.278941	4694.75	0.102954	0	5.90704	0.111855	0	0	0	0	0	0	0.245025	0.397378	0.353371
N5_k141_21670_flag__3_multi__60.0015_len__38943	0	0	0	0	0	0	0.0966247	0	0	0.034993	0.0960004	10.2764	33.9547	9.189	318.891	0	0.0383271	0.207194	0.663295
N7_k141_2956_flag__1_multi__43.0747_len__11088	0	0	0	0	0	47.0544	46.9452	0	0	51.0042	0	2.45527	0.800369	1.9125	46.7857	0	70.2672	56.4697	42.9683
N3_NODE_40_length_19697_cov__8.097953	0	0	0	0.132537	0	0.194291	0	0	0	0	3.41645	0.691072	126.755	9.68939	31.2271	0	0	0	0.291423
N5_k141_15779_flag__3_multi__55.0010_len__57501	0	0	0	0	0	2.26285	0.283572	0	0	0.0236993	0	0	0	0	290.921	0	0.0519146	0.0561296	0.598962
N2_k141_6820_flag__3_multi__208.0043_len__48710	0	0	0	0.214377	0	0	0	1.00107	0	0	0	1117.3	28521.4	1074.06	0	0.855645	0	0	11.4013
N4_NODE_1_length_48624_cov__130.336573	0	0	0	0.107378	0	0	0	1.62962	0	0	0	1122.47	28339	1053.33	0	0.795933	0	0	11.3625
N5_k141_1740_flag__0_multi__281.9638_len__39913	0	0	0	0	0	95.9779	0.848488	0	0	0.170713	0	0	0	0	1446.83	0	0.0373956	0.0808635	0.107862
N5_k141_6185_flag__0_multi__48357.7547_len__36393	0	0	0	0	0	10.7259	25.4352	0	0	9.51101	0	0	0	0	184477	0	8.4486	12.4159	8.99043
A6_k141_40339_flag__0_multi__30.4066_len__34048	0	0	0	0	0	149.303	0	0	0	2.12127	0	2.07891	0.260646	0	0	0	0.0876746	0.0947928	0.0421475
A7_k141_9210_flag__3_multi__193.0059_len__32823	0	0	0	0	0	0.0777288	893.587	0	0	0.124553	0	0	0	0	0.0419224	0	0.0909467	0.0983306	0.0437205
A7_k141_8366_flag__1_multi__12.0000_len__32443	0	0	0	0	0	13.9191	32.3207	0	0	11.9711	0	0	0	0	236195	0	10.5354	15.9172	11.8543
N3_NODE_18_length_32387_cov__18.422399	0	0	0	0	0	0.0393876	0	0	0	0.0841531	0	0.252176	143.127	0.327381	114.842	0	0	0	2.12684
A1_k141_2478_flag__1_multi__28.0000_len__10744	174.552	1.99049	22.0202	0	23.09	65.1834	0.350228	0	13.9395	0	0	0	0	0	0	0	0	0	0
A6_k141_34334_flag__1_multi__48.4087_len__76862	0	0	0	0	0	216.22	0.0163187	0	0	0.0177296	0	0	0	0	0.0179025	0	0.0194189	0.0209955	0
N5_k141_16525_flag__0_multi__78.4294_len__42160	0	0	0	0	0	0.0302573	0	0	0	0.0969687	0	0	0	0	420.639	0	0.0354026	0.0765538	0.0340379
N5_k141_23421_flag__3_multi__145.0035_len__41322	0	0	0	0	0	0.0308709	4.00672	0	0	0.0659568	0	0	0	0	760.87	0	0.0361205	0.0390531	0
N5_k141_22675_flag__0_multi__211.4402_len__40565	0	0	0	0	0	0.062894	0	0	0	0.100781	0	0	0.072924	0	906.684	0	0	0.0795638	0.0353763
N5_k141_17730_flag__3_multi__268.0072_len__37149	0	0	0	0	0	0.0686773	0.0337636	0	0	0	0	0	0	0	1437.66	0	0.120534	0.08688	0.0772585
N5_k141_8599_flag__0_multi__46.9256_len__16264	0	0	0	0	0	0.0784338	0	0	0	0	0	0.167389	191.706	0.162981	126.485	0	0	0	2.91172
A6_k141_1414_flag__3_multi__1340.0000_len__13349	0	0	0	0	0	6726.08	0.375844	0	0	0	0	0	0	0	0.309241	0	0.111812	0.967116	0.107502
A6_k141_26195_flag__0_multi__108.9557_len__48197	0	0	0	0	0	543.719	0	0	0	0.0565485	0	0	0	0	0.0285499	0	0.0619363	0.100447	0
N5_k141_21385_flag__1_multi__44.0000_len__39705	0	0	0	0	0	2.50599	0	0	0	0.0343215	0	0	0	0	236.909	0	0	0.0812872	0.0361425
A6_k141_30765_flag__0_multi__143.0000_len__34413	0	0	0	0	0	711.831	0.072896	0	0	0.0395994	0	0	0	0	0.0399855	0	0	0.0937874	0
A6_k141_35950_flag__1_multi__17.9370_len__33818	0	0	0	0	0	83.9668	3.74602	0	0	0	0	0	0	0	4.27234	0	0.0441354	0.811219	0
N5_k141_1791_flag__0_multi__93.0009_len__32745	0	0	0	0	0	0.506441	0.49796	0	0	0.0832331	0	0	0	0	502.208	0	0	0.0492824	0
A6_k141_35964_flag__0_multi__57.4688_len__32627	0	0	0	0	0	285.61	0.153773	0	0	0	0	0	0	0	0.0421743	0	0	0.0494607	0.0439831
A6_k141_21574_flag__0_multi__116.0338_len__29150	0	0	0	0	0	576.557	0.215143	0	0	0	0	0	0	0	0.188819	0	0.102406	0	0.0984589
N5_k141_22840_flag__1_multi__18.0000_len__22083	0	0	0	0	0.15389	335.447	0.0567987	0	0	0	0	0	0	0	43.9918	0	0	0.146153	0
N5_k141_22847_flag__0_multi__20.0000_len__21533	0	0	0	0	0	0.770139	0	0	0	0	0	0.12643	2.06067	0	109.913	0	0	0	0.799724
A2_k141_11684_flag__3_multi__35.0000_len__18174	0	135.324	0	0	0	0.210572	0	0	0	0	0	0	0.162769	0.291705	0.151427	0	0	0	0
A6_k141_11003_flag__0_multi__107.0000_len__16869	0	0	0	0	0	392.85	0	0	0	0.0807833	0	0	0	0	46.1691	0	0.17696	0.0956638	0
A6_k141_32636_flag__0_multi__252.0000_len__15560	0	0	0	0	0	1158.99	0.0806096	0	0	0	0	0	0	0	0.176866	0	0.191847	0.311135	0
A6_k141_21491_flag__3_multi__423.0000_len__13096	0	0	0	0	0	2118.61	0.191552	0	0	0.104057	0	0	0	0	0	0	0.113972	0.123225	0
N5_k141_2125_flag__0_multi__26.5572_len__12572	0	0	0	0	0	7.50858	0.0997681	0	0	0.325183	0	0	0	0	142.396	0	0	0	0.114146
A6_k141_40625_flag__1_multi__7.0000_len__11352	0	0	0	0	0	24.0476	0.331471	0	0	0.36013	3.29329	0	0	0	178.063	0	0	0	0
A6_k141_7393_flag__0_multi__17.0472_len__65180	0	0	0	0	0	85.0953	0.096217	0	0	0	0	0	0	0	1.11889	0	0	1.53502	0
N5_k141_20226_flag__3_multi__84.5375_len__57383	0	0	0	0	0	47.3507	0.0218581	0	0	0	0	0	0	0	214.138	0	0	0.0843675	0
A6_k141_24003_flag__1_multi__70.0000_len__49740	0	0	0	0	0	357.74	0	0	0	0.0273971	0	0	0	0	0	0	0	0.0648875	0.0288508
A6_k141_24457_flag__1_multi__53.0000_len__42193	0	0	0	0	0	234.038	0	0	0	0.0322976	0	0	0	0	0	0	0	0.0382469	0.0340113
N3_NODE_6_length_42067_cov__21.061744	0	0	0	0	0	0.636807	0	0	0	3.79014	0	0.32358	332.545	0	0	0	0	0	0
N1_k141_4445_flag__3_multi__208.1320_len__40292	0	0	0	0	0	0	0.591468	0	0	0	1274.79	0	0	0	20.9005	0	0	0.0400515	0
N5_k141_23220_flag__3_multi__41.0011_len__38837	0	0	0	0	0	0.0328462	0.0322961	0	0	0	0	0	0	0	217.332	0	0	0	0.0739006
N5_k141_22842_flag__3_multi__132.0036_len__37295	0	0	0	0	0	0.102613	0.807155	0	0	0	0	0	0	0	692.271	0	0	0	0.038478
N5_k141_18729_flag__1_multi__18.0000_len__35253	0	0	0	0	0	0.108556	0.106739	0	0	0	0	0	0	0	90.0485	0	0	1.46484	0
A7_k141_8739_flag__3_multi__32.0009_len__33951	0	0	0	0	0	5.52326	159.192	0	0	0.0802765	0	0	0	0	0.526885	0	0	0	0
A6_k141_8292_flag__0_multi__62.9441_len__33546	0	0	0	0	0	225.461	0	0	0	0	0	0	0	0	0.0820378	0	0.0444933	0.0481057	0
A7_k141_8628_flag__3_multi__151.0046_len__33046	0	0	0	0	0	0	740.744	0	0	0	0	0	0	0	0	0	0.0451665	0.0488335	0.0434255
A6_k141_3677_flag__1_multi__12.0000_len__32717	0	0	0	0	0	59.5772	0	0	0	0	0	0	0	0	0.0420583	0	0.0456207	0.147974	0
A6_k141_42477_flag__1_multi__43.0000_len__32662	0	0	0	0	0	212.074	0	0	0	0.0417223	0	0	0	0	0.0421291	0	0	0.0988153	0
A6_k141_38065_flag__0_multi__16.2024_len__31660	0	0	0	0	0	82.1555	0	0	0	0.0430427	0	0	0	0	3.21622	0	0	1.17234	0
N5_k141_5316_flag__1_multi__10.0000_len__30631	0	0	0	0	0	0	0.0818964	0	0	0.0444887	0	0	0	0	46.6295	0	0	0.0526837	0
A6_k141_30475_flag__0_multi__111.0000_len__30537	0	0	0	0	0	532.658	0	0	0	0	0	0	0.290614	0	0	0	0.146632	0.264229	0
A6_k141_28272_flag__1_multi__24.0000_len__30265	0	0	0	0	0	121.769	0	0	0	0	0	0	0	0	0.0454657	0	0	0.0533208	0.0474158
A6_k141_33804_flag__0_multi__33.0019_len__29821	0	0	0	0	0	143.302	0	0	0	0.0456971	0	0	0	0	0	0	0.050051	0.0541147	0
A6_k141_19680_flag__0_multi__34.0000_len__29418	0	0	0	0	0	126.099	3.11247	0	0	0	0	0	0	0	1.40324	0	0	0	0.048781
N5_k141_9137_flag__0_multi__86.8440_len__29071	0	0	0	0	0	0.0877608	1.9847	0	0	0	0	0	0	0	463.58	0	0	0.166532	0
N5_k141_8964_flag__1_multi__11.0000_len__24742	0	0	0	0	0	0.0515579	0.152084	0	0	0	0	0	0	0	59.2853	0	0	0.391339	0
N5_k141_14977_flag__0_multi__25.0151_len__21675	0	0	0	0	0	10.8879	0.694414	0	0	0	1.55234	0	0	0	106.78	0	0	0	0
A6_k141_10451_flag__0_multi__36.5896_len__21123	0	0	0	0	0	174.954	0.53442	0	0	0	0	0	0	0	0.586289	0	0.070661	0	0
A6_k141_27166_flag__0_multi__131.3781_len__20499	0	0	0	0	0	523.103	0	0	0	0	0	0	0	0	0.134252	0	0.0728119	0.551065	0
A9_k141_27995_flag__0_multi__31.8220_len__20284	0	0	0	0	0.167538	0	0	0.300497	127.916	0	0	0	0	1.56816	0	0	0	0	0
N3_NODE_39_length_20092_cov__9.406149	0	0	0	0	0	0	0	0	0	0	0.372142	2.03246	155.918	0	2.12306	0	0	0	0
A7_k141_9056_flag__3_multi__159.2389_len__19888	0	0	0	0	0	0	779.009	0	0	0	0	0	0	0	0	0	0.150098	0.162284	0.072156
A6_k141_42260_flag__0_multi__22.9906_len__19616	0	0	0	0	0	116.34	0	0	0	0.0694705	0	0	0	0	23.4294	0	0	2.38575	0
A7_k141_8842_flag__3_multi__144.0075_len__19220	0	0	0	0	0	0	709.5	0	0	0.0709018	0	0	0	0	0.0715931	0	0	0	0.149328
N5_k141_16239_flag__0_multi__104.5174_len__18608	0	0	0	0	0	0.0685537	0	0	0	0	0	0	0	0	536.047	0	0.0802113	0.346894	0
A6_k141_45409_flag__3_multi__661.0459_len__14528	0	0	0	0	0	3326.36	0.345343	0	0	0	0	0	0	0	0.094715	0	0	0.222158	0
N9_k141_2762_flag__1_multi__8.0000_len__11443	0	0	0	0	0	0.891827	0.986504	0	0	0	0	0	0	0	28.0182	0	0	0	43.1402
A6_k141_9290_flag__0_multi__28.0900_len__75138	0	0	0	0	0	140.148	0.0667723	0	0	0	0	0	0	0	3.86409	0	0	0	0
A6_k141_41754_flag__3_multi__20.0003_len__57383	0	0	0	0	0	45.5945	0	0	0	0	0	0	0	0	216.919	0	0	0.0281225	0
A6_k141_21768_flag__1_multi__28.0000_len__53203	0	0	0	0	0	138.994	0	0	0	0	0	0	0	0	0	0	0.0561086	0.030332	0
N5_k141_7008_flag__0_multi__18.0000_len__49723	0	0	0	0	0	0	0.0252254	0	0	0.0822195	0	0	0	0	93.2881	0	0	0	0
A6_k141_42534_flag__1_multi__27.0000_len__46362	0	0	0	0	0	138.675	0	0	0	0	0	0	0	0	0	0	0.0321939	0	0.0309529
A6_k141_6140_flag__1_multi__27.0000_len__43544	0	0	0	0	0	135.58	0	0	0	0	0	0	0	0	0.0632014	0	0.0342773	0	0
A6_k141_15721_flag__1_multi__138.2858_len__42884	0	0	0	0	0	587.76	0.438725	0	0	0	0	0	0	0	0.032087	0	0	0	0
N5_k141_16779_flag__1_multi__15.7367_len__39895	0	0	0	0	0	0	0	0	0	0.239106	0	0	0	0	85.1239	0	0	0	0.215822
A6_k141_21115_flag__1_multi__78.0000_len__38722	0	0	0	0	0	393.612	0	0	0	0	0	0	0	0	0.0355359	0	0.0385458	0	0
A6_k141_12179_flag__1_multi__48.0000_len__38708	0	0	0	0	0	238.764	0	0	0	0	0	0	0	0	0	0	0.0385598	0.0833809	0
A6_k141_34815_flag__0_multi__12.0000_len__36747	0	0	0.141499	0	0	59.4656	0	0	0	0	0	0	0	0	0	0	0.0406175	0	0
N5_k141_18955_flag__0_multi__18.5434_len__36494	0	0	0	0	0	0	0	0	0	0.0746826	0	0	0	0	91.1716	0	0.0408991	0	0
N5_k141_13748_flag__0_multi__18.6014_len__36372	0	0	0	0	0	0	0	0	0	0	0	0	0	0	92.8394	0	0	0.044368	0.0394545
A6_k141_37778_flag__0_multi__120.1070_len__34091	0	0	0	0	0	339.127	1.14056	0	0	0	0	0	0	0	1.21089	0	0	0	0
A6_k141_26227_flag__1_multi__44.5532_len__32698	0	0	0	0	0	224.754	0	0	0	0	0	0	0	0	0	0	0.0456472	0	0.0877753
N5_k141_16161_flag__0_multi__18.0000_len__32628	0	0	0.0796812	0	0	0	0	0	0	0	0	0	0	0	98.98	0	0	0.0989183	0
N5_k141_14076_flag__1_multi__10.0000_len__32226	0	0	0	0	0	1.7813	0.50598	0	0	0	0	0	0	0	57.7291	0	0	0	0
A6_k141_35755_flag__0_multi__20.5793_len__30705	0	0	0	0	0	99.1685	0	0	0	0	0	0	0	0	3.76439	0	0	1.52414	0
N5_k141_4599_flag__0_multi__36.1849_len__29292	0	0	0	0	0	0.0435493	0.04282	0	0	0	0	0	0	0	196.407	0	0	0	0
A6_k141_11415_flag__0_multi__29.8018_len__29015	0	0	0	0	0	123.322	0.216144	0	0	0	0	0	0	0	0	0	0.0514414	0	0
A6_k141_21127_flag__1_multi__17.0000_len__28632	0	0	0	0	0	85.1411	0.0876142	0	0	0.0475948	0	0	0	0	0	0	0	0	0
A6_k141_23725_flag__1_multi__11.0000_len__27502	0	0	0	0	0	55.6605	0	0	0	0	0	0	0	0	0.300201	0	0	0	0.0521794
A6_k141_5937_flag__0_multi__54.1800_len__26192	0	0	0	0	0	208.987	0.0478881	0	0	0	0	0	0	0	0	0	0.0569858	0	0
N5_k141_1796_flag__1_multi__12.0000_len__25940	0	0	0	0	0	0	0	0	0	0.052534	0	0	0	0	50.3409	0	0	0	0.0553214
N5_k141_11423_flag__0_multi__9.6581_len__24232	0	0	0	0	0	0.315858	0	0	0	0	0	0	0	0	51.1067	0	0	0.133192	0
A6_k141_43919_flag__0_multi__22.6251_len__24081	0	0.0888079	0	0	0	89.6306	0	0	0	0	0	0	0	0	0	0	0	0.0670135	0
A6_k141_36345_flag__0_multi__31.0000_len__23845	0	0	0.109031	0	0	141.447	0	0	0	0	0	0	0.372174	0	0	0	0	0	0
A6_k141_14716_flag__0_multi__15.9855_len__22959	0	0	0	0	0	92.5662	0	0	0	0	0	0	0	0	1.31854	0	0	1.47606	0
N5_k141_19244_flag__0_multi__30.0000_len__22725	0	0	0	0	0	0	0	0	0	0	0	0	83.9611	0	88.0411	0	0	0	2.08388
A6_k141_24114_flag__1_multi__15.0000_len__22668	0	0	0	0	0	73.1015	0	0	0	0	0	0	0	0	0.18211	0	0.0658449	0	0
A6_k141_23080_flag__1_multi__10.0000_len__22173	0	0	0	0	0	48.0964	0	0	0	0	0	0	0	0	0.0620584	0	0	0	0.0647201
N5_k141_1721_flag__0_multi__31.0148_len__21634	0	0	0	0	0	0	0	0	0	0	0	0	0	0	161.237	0	0.0689919	0.0745934	0
A4_k141_28467_flag__1_multi__14.0000_len__20567	0	0	0	39.3483	0	0	0.975765	2.51908	0	0	0	0	0	0	0	0	0	0	0
N5_k141_22645_flag__0_multi__30.9952_len__20520	0	0	0	0	0	0.124332	0	0	0	0	0	0	0	0	161.407	0	0	0	0.0699336
N5_k141_7131_flag__1_multi__11.0000_len__20123	0	0	0	0	0	0	0.373985	0	0	0	800.732	0	0	0	27.8308	0	0	0	0
N5_k141_10220_flag__1_multi__13.0000_len__20122	0	0	0	0	0	0	0	0	0	0.135447	0	0	0	0	64.0757	0	0	0	0.142634
A6_k141_35626_flag__1_multi__11.4105_len__19929	0	0	0	0	0	56.5845	0.251751	0	0	0	0	0	0	0	0.414277	0	0	0	0
N5_k141_10135_flag__0_multi__47.5922_len__19630	0	0	0	0	0	0	0	0	0	0	0	0	0	0	186.951	0	0.0760352	0	0.0731043
A6_k141_23413_flag__1_multi__13.0000_len__19528	0	0	0	0	0	57.4198	0	0	0	0	0	0	0	0	0	0	0.0764324	0	0.0734862
N5_k141_20911_flag__0_multi__27.0000_len__19491	0	0	0	0	0	0	0	0	0	0	0	0	0	0	115.074	0	0.0765775	0	0.147251
A4_k141_56331_flag__1_multi__32.0000_len__19373	0	0	0	148.094	0	0	0	1.25851	0	0	0	0	0	0	0	0.153669	0	0	0
A7_k141_4360_flag__0_multi__50.1398_len__19364	0	0	0	0	0	0	244.975	0	0	0.0703746	0	0	0.152766	0	0	0	0	0	0
A6_k141_10426_flag__0_multi__26.1814_len__18882	0	0	0	0	0	125.727	0	0	0	0	0	0	0	0	0	0	0	0.0854652	0.0760003
N5_k141_21038_flag__0_multi__7.9989_len__18151	0	0	0	0	0	0.0702797	0	0	0	0	0	0	0	0	46.4713	0	0	0.0889071	0
A6_k141_37281_flag__0_multi__86.9454_len__17619	0	0	0	0	0	151.899	0	0	0	0	0	0	0	0	16.9474	0	0	0	0.0814483
A6_k141_22235_flag__0_multi__16.8624_len__16942	0	0	0	0	0	82.5232	0.074034	0	0	0	0	0	0	0	0.0812195	0	0	0	0
A6_k141_23016_flag__0_multi__11.9832_len__16822	0	0	0	0	0	55.9641	0	0	0	0.081009	0	0	0	0	0	0	0	0	0.0853072
A6_k141_42941_flag__1_multi__13.0000_len__16660	0	0	0	0	0	62.8635	0.225862	0	0	0	0	0	0	0	0	0	0.0895901	0	0
A6_k141_40410_flag__3_multi__84.0051_len__16602	0	0	0	0	0	208.382	88.696	0	0	0	0	0	0	0	0	0	0	0.194405	0
A7_k141_4522_flag__0_multi__39.0468_len__16577	0	0	0	0	0	212.621	91.9319	0	0	0	0	0	0	0	0	0	0	0.0973489	0
A7_k141_9298_flag__3_multi__70.0047_len__15109	0	0	0	0	0	0.0844296	341.361	0	0	0	0	0	0	0	0	0	0	0	0.094979
A6_k141_4317_flag__0_multi__13.9914_len__14974	0	0	0	0	0	69.8564	0.753878	0	0	0	0	0	0	0	9.0975	0	0	0	0
A4_k141_3799_flag__0_multi__11.5719_len__14560	0	0	0	36.9353	0	0	0	0.627949	0	0	0	0	0	0	0	0.817867	0	0	0
A6_k141_17396_flag__0_multi__23.1585_len__14372	0	0	0	0	0	75.534	0	0	0	0	0	0	0	0	0.0957431	0	0	1.12285	0
A6_k141_29328_flag__0_multi__101.7753_len__13841	0	0	0	0	0	401.468	0.090621	0	0	0	0	0	0	0	0	0	0	0.699553	0
A6_k141_45175_flag__3_multi__96.0071_len__13695	0	0	0	0	0	475.794	0.0915871	0	0	0	0	0	0	0	0	0	0	0.23567	0
A6_k141_10723_flag__0_multi__17.0399_len__13570	0	0	0	0	0	77.5541	0	0	0	0.100422	0	0	0	0	0	0	0	0	0.105751
A6_k141_43016_flag__0_multi__22.8632_len__856006_fragment_18	0	0	0	0	0	214.389	0.0973219	0	0	0	0	0	0	0	0	0	0	3.25555	0
A6_k141_25398_flag__3_multi__261.0208_len__12675	0	0	0	0	0	1285.81	0	0	0	0.107513	0	0	0	0	0	0	0	0.509271	0
A6_k141_7932_flag__1_multi__9.3505_len__12659	0	0	0	0	0	45.7496	0.594495	0	0	0	0	0	0	0	2.28268	0	0	0	0
N3_NODE_74_length_12084_cov__8.878294	0	0	0	0	0	0	0	0	0	0	0	28.3866	147.37	86.2076	0	0	0	0	0
A6_k141_7227_flag__1_multi__19.0005_len__12020	0	0	0	0	0	72.9093	0	0	0	0	0	0	0	0	0.228955	0	0	0.805534	0
A6_k141_25698_flag__1_multi__12.0000_len__11803	0	0	0	0	0	53.7149	0.106268	0	0	0	0	0	0	0	0	0	0.126457	0	0
N5_k141_4205_flag__1_multi__7.2832_len__10885	0	0	0	0	0	0	0.230461	0	0	0	0	0	0	0	37.7979	0	0	0.148255	0
A6_k141_39144_flag__1_multi__6.0000_len__10582	0	0	0	0	0	29.2933	0.11853	0	0	0	0	0	0	0	16.3843	0	0	0	0
A6_k141_31850_flag__1_multi__10.4229_len__10530	0	0	0	0	0	54.1514	0	0	0	0	0	0	0	0	0	0	0.283489	0	0.136281
A6_k141_42343_flag__1_multi__23.0000_len__54428	0	0	0	0	0	103.007	0	0	0	0	0	0	0	0	0	0	0	0	0.0263658
A6_k141_36141_flag__1_multi__33.0000_len__50795	0	0	0	0	0	144.855	0	0	0	0	0	0	0	0	0	0	0	0	0.0565031
A6_k141_22368_flag__1_multi__13.0000_len__45822	0	0	0	0	0	63.9744	0	0	0	0	0	0	0	0	0	0	0	0	0.40713
A6_k141_11405_flag__1_multi__18.6562_len__43688	0	0	0	0	0	93.2033	0	0	0	0.0311924	0	0	0	0	0	0	0	0	0
A6_k141_17501_flag__1_multi__33.0000_len__38773	0	0	0	0	0	164.963	0	0	0	0	0	0	0	0	0.0354891	0	0	0	0
A6_k141_34715_flag__0_multi__16.9580_len__37374	0	0	0	0	0	85.0909	0	0	0	0	0	0	0	0	0	0	0	0.086357	0
N5_k141_6735_flag__0_multi__21.0000_len__36347	0	0	0	0	0	0	0.207052	0	0	0	0	0	0	0	107.251	0	0	0	0
N5_k141_18518_flag__1_multi__11.0000_len__36045	0	0	0	0	0	0	0	0	0	0.151226	0	0	0	0	61.1183	0	0	0	0
A6_k141_38900_flag__1_multi__30.0000_len__35182	0	0	0	0	0	118.203	0	0	0	0	0	0	0	0	0	0	0.0424243	0	0
A6_k141_38047_flag__1_multi__21.0000_len__34992	0	0	0	0	0	101.419	0	0	0	0	0	0	0	0	0	0	0	0.0461178	0
A6_k141_26222_flag__1_multi__33.0000_len__34925	0	0	0	0	0	169.258	0	0	0	0	0	0	0	0	0	0	0.0427365	0	0
A6_k141_12485_flag__1_multi__12.5247_len__34920	0	0.0612423	0	0	0	62.723	0	0	0	0	0	0	0	0	0	0	0	0	0
A6_k141_43563_flag__1_multi__12.0000_len__34182	0	0	0	0	0	52.3962	0	0	0	0	0	0	0	0	2.65688	0	0	0	0
N5_k141_1820_flag__1_multi__16.0000_len__34017	0	0	0	0	0	0.112501	0	0	0	0	0	0	0	0	75.5624	0	0	0	0
N5_k141_4934_flag__1_multi__10.0000_len__33574	0	0	0	0	0	0	0.0373588	0	0	0	0	0	0	0	51.8456	0	0	0	0
A6_k141_37767_flag__1_multi__19.0000_len__33542	0	0	0	0	0	95.1924	0	0	0	0	0	0	0.176386	0	0	0	0	0	0
A6_k141_9787_flag__1_multi__14.5813_len__33276	0	0	0	0	0	69.962	0.0376934	0	0	0	0	0	0	0	0	0	0	0	0
A6_k141_13467_flag__1_multi__27.0000_len__32934	0	0	0	0	0	133.475	0	0	0	0	0	0	0	0	0	0	0	0	0.0435731
N5_k141_15109_flag__1_multi__9.0000_len__32138	0	0	0	0	0	0	0	0	0	0	0	0	0	0	45.1709	0	0	0.0502132	0
A6_k141_29928_flag__1_multi__72.0000_len__31868	0	0	0	0	0	362.543	0.0787175	0	0	0	0	0	0	0	0	0	0	0	0
N5_k141_22766_flag__1_multi__12.0000_len__31736	0	0	0	0	0	0	0	0	0	0	0	0	0	0	62.7829	0	0.0470309	0	0
N5_k141_11746_flag__0_multi__14.9968_len__31692	0	0	0	0	0	0	0	0	0	0.0429993	0	0	0	0	81.7571	0	0	0	0
A6_k141_18837_flag__1_multi__10.6850_len__31172	0	0	0	0	0	53.1588	0.0402375	0	0	0	0	0	0	0	0	0	0	0	0
A6_k141_38896_flag__1_multi__24.0000_len__30951	0	0	0	0	0	103.12	0	0	0	0	0	0	0	0	0	0	0	0.052139	0
A6_k141_31072_flag__1_multi__32.8796_len__30700	0	0	0	0	0	164.047	0	0	0	0	0	0	0	0	0	0	0	0.0525653	0
A6_k141_29401_flag__0_multi__24.0000_len__29732	0	0	0	0	0	105.417	0	0	0	0	0	0	0	0	0.0462808	0	0	0	0
N5_k141_2464_flag__1_multi__13.0000_len__29503	0	0	0	0	0	0	0	0	0	0	0	0	0	0	65.9956	0	0	0	0.0486404
A6_k141_10116_flag__1_multi__11.0000_len__28977	0	0	0	0	0	44.7271	0.0432855	0	0	0	0	0	0	0	0	0	0	0	0
N5_k141_19180_flag__0_multi__15.3527_len__28751	0	0	0	0	0	0	0	0	0	0.0473978	0	0	0	0	79.3039	0	0	0	0
N5_k141_11549_flag__0_multi__14.0312_len__28610	0	0	0	0	0	0.0891749	0	0	0	0	0	0	0	0	74.0675	0	0	0	0
N5_k141_19574_flag__0_multi__30.0000_len__28317	0	0	0	0	0	0	0.221472	0	0	0	0	0	0	0	138.005	0	0	0	0
A6_k141_36672_flag__0_multi__22.1506_len__28013	0	0	0	0	0	112.25	0	0	0	0	0	0	0	0	0	0	0.0532814	0	0
A6_k141_11407_flag__1_multi__15.0000_len__27204	0	0	0	0	0	65.8362	0	0	0	0	0	0	0	0	0	0	0	0	0.052751
A6_k141_16958_flag__1_multi__34.0000_len__27142	0	0	0	0	0	135.968	0	0	0	0	0	0	0	0	0	0	0	0.0594559	0
A6_k141_27542_flag__1_multi__24.0000_len__26780	0	0	0	0	0	108.225	0	0	0	0	0	0	0	0	0	0	0.0557346	0	0
A6_k141_18744_flag__1_multi__9.0000_len__26644	0	0	0	0	0	43.5685	0	0	0	0	0	0	0.333076	0	0	0	0	0	0
N3_NODE_28_length_26418_cov__12.489019	0	0	0	0	0	0.048287	0	0	0	0	0	0	198.756	0	0	0	0	0	0
N5_k141_16165_flag__1_multi__17.0000_len__26045	0	0	0	0	0	0	0	0	0	0.0523223	0	0	0	0	90.1849	0	0	0	0
A7_k141_3613_flag__1_multi__38.0000_len__25788	0	0	0	0	0	0	187.16	0	0	0	0	0	0	0	0.0533589	0	0	0	0
A6_k141_5613_flag__1_multi__11.9978_len__25502	0	0	0	0	0	55.7739	0	0	0	0	0	0	0	0	0.323744	0	0	0	0
A6_k141_22076_flag__1_multi__16.0000_len__25236	0	0	0	0	0	75.9241	0	0	0	0	0	0	0	0	0	0	0	0.0639465	0
A3_k141_29548_flag__0_multi__59.0528_len__25095	0.122914	0	229.784	0	0	0	0	0	0	0	0	0	0	0	0	0	0	0	0
A6_k141_24909_flag__1_multi__9.8455_len__24975	0	0	0	0	0	44.8456	0.0502216	0	0	0	0	0	0	0	0	0	0	0	0
N5_k141_3422_flag__1_multi__14.0000_len__24092	0	0	0	0	0	0	0	0	0	0	0	0	0	0	64.4831	0	0	0	0.0595649
N5_k141_15741_flag__1_multi__31.1367_len__24046	0	0	0	0	0	0	0	0	0	0.0566719	0	0	0	0	148.154	0	0	0	0
A6_k141_3371_flag__0_multi__150.3801_len__23994	0	0	0	0	0	564.827	0	0	0	0	0	0	0	0	0	0	0	0.0672565	0
A6_k141_25037_flag__1_multi__12.0000_len__23486	0	0	0	0	0	58.2259	0	0	0	0	0	0	0	0	0	0	0	0.137423	0
A6_k141_1310_flag__1_multi__21.0000_len__23084	0	0	0	0	0	105.935	0	0	0	0	0	0	0	0	0	0	0.0646583	0	0
A6_k141_21910_flag__0_multi__42.0000_len__22883	0	0	0	0	0	216.687	0	0	0	0	0	0	0	0	0	0	0	0.141044	0
N5_k141_16479_flag__1_multi__9.0000_len__22785	0	0	0	0	0	0	0	0	0	0	0	0	0	0	44.6293	0	0.0655068	0	0
A6_k141_15984_flag__1_multi__9.0000_len__22666	0	0	0	0	0	38.9459	1.93682	0	0	0	0	0	0	0	0	0	0	0	0
A6_k141_19305_flag__1_multi__15.0000_len__22459	0	0	0	0	0	73.2138	0	0	0	0	0	0	0	0	0.0612681	0	0	0	0
N5_k141_19929_flag__0_multi__32.9971_len__22363	0	0	0	0	0	0.0570427	0	0	0	0	0	0	0	0	177.64	0	0	0	0
A6_k141_41726_flag__0_multi__17.0080_len__22334	0	0	0	0	0	82.5909	0	0	0	0	0	0	0	0	0	0	0.0668296	0	0
A6_k141_4789_flag__1_multi__23.0000_len__22170	0	0	0	0	0	117.323	0	0	0	0	0	0	0	0	0	0	0	0.0727899	0
A6_k141_16254_flag__0_multi__15.0992_len__22024	0	0	0	0	0	75.5287	0	0	0	0	0	0	0	0	0	0	0	0.146545	0
A7_k141_6917_flag__3_multi__62.0028_len__22000	0	0	0	0	0	0.0579839	307.813	0	0	0	0	0	0	0	0	0	0	0	0
A7_k141_8019_flag__3_multi__24.0011_len__21627	0	0	0	0	0	0.058984	120.864	0	0	0	0	0	0	0	0	0	0	0	0
A6_k141_11693_flag__1_multi__13.0000_len__21577	0	0	0	0	0	62.6679	0	0	0	0	0	0	0	0	0.0637725	0	0	0	0
A6_k141_3487_flag__1_multi__11.0000_len__21055	0	0	0	0	0	54.346	0.0595718	0	0	0	0	0	0	0	0	0	0	0	0
A6_k141_9971_flag__0_multi__24.1357_len__21000	0	0	0	0	0	105.332	0	0	0	0	0	0	0	0	1.37602	0	0	0	0
A6_k141_25762_flag__0_multi__29.9550_len__20345	0	0	0	0	0	144.274	0	0	0	0	0	0	0	0	0	0	0	0.0793194	0
A6_k141_7418_flag__0_multi__30.0000_len__19932	0	0	0	0	0	144.256	0	0	0	0	0.187565	0	0	0	0	0	0	0	0
N5_k141_11866_flag__0_multi__19.0000_len__19914	0	0	0	0	0	3.13883	0	0	0	0	0	0	0	0	103.233	0	0	0	0
A6_k141_36380_flag__1_multi__15.0000_len__19886	0	0	0	0	0	57.4766	0	0	0	0.0685273	0	0	0	0	0	0	0	0	0
A6_k141_23115_flag__0_multi__21.0000_len__19746	0	0	0	0	0	108.403	0	0	0	0	0	0	0	0	0	0	0	0.0817256	0
A6_k141_3841_flag__1_multi__14.0000_len__19742	0	0	0	0	0	70.6898	0	0	0	0	0	0	0	0	0	0	0	0.163484	0
A6_k141_6099_flag__0_multi__18.0000_len__19665	0	0	0	0	0	83.8755	0	0	0	0	0	0	0	0	0.139946	0	0	0	0
A6_k141_3649_flag__0_multi__57.7175_len__19598	0	0	0	0	0	205.426	1.60002	0	0	0	0	0	0	0	0	0	0	0	0
A3_k141_32968_flag__3_multi__193.3289_len__19509	3.16215	0	851.954	0	0	0	0	0	0	0	0	0	0	0	0	0	0	0	0
A6_k141_19222_flag__1_multi__12.7114_len__19446	0	0	0	0	0	63.5659	0.0645009	0	0	0	0	0	0	0	0	0	0	0	0
N5_k141_11901_flag__0_multi__9.9959_len__19157	0	0	0	0	0	2.86333	0	0	0	0	0	0	0	0	45.0365	0	0	0	0
A6_k141_3534_flag__0_multi__15.0061_len__19057	0	0	0	0	0	62.7214	0.0658175	0	0	0	0	0	0	0	0	0	0	0	0
N5_k141_12911_flag__1_multi__16.0000_len__18933	0	0	0	0	0	0	0	0	0	0	0	0	0	0	56.3984	0	0	0.0852349	0
N2_k141_5509_flag__1_multi__10.0000_len__18740	0	0	0	0	0	0	0	0	0	0	0	110.552	58.4056	0	0	0	0	0	0
A6_k141_10694_flag__1_multi__10.0000_len__18644	0	0	0	0	0	47.2107	0	0	0	0	0	0	0	0	0.811855	0	0	0	0
A6_k141_8868_flag__1_multi__8.0000_len__18372	0	0	0	0	0	41.244	0	0	0	0	0	0	0	0	0	0	0	0.0878376	0
N5_k141_14862_flag__1_multi__9.0000_len__18169	0	0	0	0	0	15.9377	0	0	0	0	0	0	0	0	48.3186	0	0	0	0
N5_k141_23596_flag__3_multi__18.0010_len__17996	0	0	0	0	0	0	0	0	0	0.0757242	0	0	0	0	100.472	0	0	0	0
A7_k141_8835_flag__3_multi__46.0026_len__17968	0	0	0	0	0	0	227.22	0	0	0	0	0	0	0	0	0	0	0	0.0798663
A6_k141_19502_flag__0_multi__66.3738_len__17965	0	0	0	0	0	330.184	0	0	0	0	0	0	0	0	0	0	0	0	0.0798797
N3_NODE_48_length_17951_cov__13.933169	0	0	1.15864	0	0	0	0	0	0	0	0	0	216.041	0	0	0	0	0	0
A6_k141_26048_flag__1_multi__18.0000_len__17939	0	0	0	0	0	85.2612	0	0	0	0	0	0	0	0	0	0	0.0832026	0	0
A6_k141_41847_flag__0_multi__12.1830_len__17893	0	0	0	0	0	59.8862	0.140198	0	0	0	0	0	0	0	0	0	0	0	0
N5_k141_8172_flag__0_multi__18.1913_len__17780	0	0	0	0	0	0	0	0	0	0.0766442	0	0	0	0	93.2567	0	0	0	0
A6_k141_11293_flag__1_multi__7.0000_len__17142	0	0	0	0	0	33.1153	0	0	0	0.0794967	0	0	0	0	0	0	0	0	0
A7_k141_4149_flag__3_multi__81.0048_len__17106	0	0	0	0	0	0	397.197	0	0	0.079664	0	0	0	0	0	0	0	0	0
A6_k141_9140_flag__1_multi__13.0000_len__16854	0	0	0	0	0	55.8578	0	0	0	0	0	0	0	0	0	0	0	0.095749	0
A6_k141_32917_flag__1_multi__9.0000_len__16843	0	0	0	0	0	47.1087	0	0	0	0.080908	0	0	0	0	0	0	0	0	0
N5_k141_2268_flag__1_multi__11.0000_len__16474	0	0	0	0	0	0	0.0761372	0	0	0	0	0	0	0	48.5291	0	0	0	0
A6_k141_25747_flag__3_multi__37.0023_len__16393	0	0	0	0	0	187.227	0	0	0	0	0	0	0	0	0	0	0	0.0984416	0
A6_k141_13520_flag__0_multi__40.0000_len__16203	0	0	0	0	0	201.31	0	0	0	0	0	0	0	0	0	0	0	0.099596	0
N5_k141_20880_flag__1_multi__10.0000_len__16145	0	0	0	0	0	0.474071	0	0	0	0	0	0	0	0	54.1203	0	0	0	0
A6_k141_18113_flag__0_multi__15.0000_len__16039	0	0	0	0	0	61.6389	0	0	0	0	0	0	0	0	0	0	0	0.100614	0
A6_k141_9601_flag__0_multi__17.9791_len__15985	0	0	0	0	0	92.1722	0	0	0	0	0	0	0	0	0	0	0	0.201908	0
A6_k141_9411_flag__0_multi__13.0000_len__15819	0	0	0	0	0	60.722	0.0792898	0	0	0	0	0	0	0	0	0	0	0	0
A6_k141_10978_flag__1_multi__8.0000_len__15784	0	0	0	0	0	38.9547	0.0794656	0	0	0	0	0	0	0	0	0	0	0	0
A6_k141_8861_flag__1_multi__7.0000_len__15599	0	0	0	0	0	33.3652	0	0	0	0	0	0	0	0	0	0	0	0.103452	0
A6_k141_35218_flag__0_multi__7.0000_len__15543	0	0	0	0	0	34.0599	0	0	0	0.087675	0	0	0	0	0	0	0	0	0
A6_k141_42514_flag__0_multi__13.0000_len__29505_fragment_1	0	0	0	0	0	91.8962	0	0	0	0	0	0	0	0	0	0	0	0.318211	0
A6_k141_1143_flag__0_multi__17.0000_len__15143	0	0	0	0	0	65.1175	0	0	0	0	0	0	0	0	0	0	0	0.106568	0
A6_k141_38479_flag__1_multi__12.0000_len__15122	0	0	0	0	0	57.1097	0.0829444	0	0	0	0	0	0	0	0	0	0	0	0
N2_k141_3807_flag__1_multi__7.0000_len__15050	0	0	0	0	0	0	0	0	0	0	0	44.8609	0	189.161	0	0	0	0	0
A6_k141_27536_flag__1_multi__6.0000_len__15047	0	0	0	0	0	29.7569	0	0	0	0	0	0	0	0	0	0	0	0	0.0953704
N4_NODE_4_length_14914_cov__32.933710	0	0	0	0	0	0	0	0	0	0	0	30.4842	0	274.421	0	0	0	0	0
A7_k141_8786_flag__3_multi__14.0010_len__14831	0	0	0	0	0	0	67.9957	0	0	0	0	0	0	0	0.18556	0	0	0	0
A6_k141_33954_flag__1_multi__10.0000_len__14715	0	0	0	0	0	50.2803	0	0	0	0	0	0	0	0	0	0	0.101432	0	0
A6_k141_43929_flag__1_multi__11.0000_len__14585	0	0	0	0	0	48.367	0	0	0	0	0	0	0	0	0	0	0	0.110645	0
A7_k141_4363_flag__0_multi__210.2720_len__14537	0	0	0	0	0	0	1024.77	0	0	0.0937424	0	0	0	0	0	0	0	0	0
N5_k141_21211_flag__0_multi__22.4654_len__14520	0	0	0	0	0	0	0	0	0	0	0	0	0	0	120.449	0	0.102794	0	0
A6_k141_7416_flag__0_multi__8.9534_len__14463	0	0	0	0	0	40.6605	0	0	0	0	0	0	0	0	5.42302	0	0	0	0
N5_k141_963_flag__1_multi__8.0000_len__14361	0	0	0	0	0	0.266481	0	0	0	0	0	0	0	0	40.0513	0	0	0	0
A2_k141_57664_flag__0_multi__55.0234_len__14272	0	221.92	0.910818	0	0	0	0	0	0	0	0	0	0	0	0	0	0	0	0
A6_k141_24157_flag__1_multi__9.0000_len__14261	0	0	0	0	0	36.1378	0	0	0	0	0	0	0	0	0.0964883	0	0	0	0
A6_k141_12971_flag__1_multi__11.0000_len__14241	0	0	0	0	0	51.4164	0.176151	0	0	0	0	0	0	0	0	0	0	0	0
A6_k141_3866_flag__1_multi__10.0000_len__14162	0	0	0	0	0	50.3521	0	0	0	0	0	0	0	0	9.61912	0	0	0	0
N2_k141_6220_flag__1_multi__8.0000_len__14051	0	0	0	0	0	0	0	0	0	0	0	83.7008	38.7376	0	0	0	0	0	0
A6_k141_26107_flag__1_multi__7.0000_len__14049	0	0	0	0	0	32.0523	0	0	0	0	0	0	0.21056	0	0	0	0	0	0
A6_k141_15276_flag__0_multi__13.0247_len__13945	0	0	0	0	0	61.2896	0.0899451	0	0	0	0	0	0	0	0	0	0	0	0
A3_k141_4180_flag__0_multi__9.6818_len__13834	0	0.154589	47.5466	0	0	0	0	0	0	0	0	0	0	0	0	0	0	0	0
A6_k141_6644_flag__0_multi__106.6563_len__13769	0	0	0	0	0	467.771	0	0	0	0.0989711	0	0	0	0	0	0	0	0	0
N5_k141_16467_flag__1_multi__10.0000_len__13641	0	0	0	0	0	0	0.0919496	0	0	0	0	0	0	0	52.6561	0	0	0	0
A6_k141_7750_flag__0_multi__33.9973_len__13633	0	0	0	0	0	169.175	0	0	0	0.0999584	0	0	0	0	0	0	0	0	0
N5_k141_22040_flag__1_multi__8.0000_len__13489	0	0	0	0	0	0	0	0	0	0	0	0	0	0	42.0283	0	0	0.478539	0
A6_k141_6746_flag__0_multi__87.5457_len__13459	0	0	0	0	0	364.999	0	0	0	0	0	0	0	0	0	0	0	0.119901	0
N5_k141_7972_flag__1_multi__7.0000_len__13304	0	0	0	0	0	0	0	0	0	0	0	0	0	0	37.9585	0	0	0.121298	0
A6_k141_9461_flag__1_multi__8.0000_len__13279	0	0	0	0	0	38.3299	0	0	0	0	0	0	0	0	0	0	0	0.121527	0
N5_k141_22439_flag__1_multi__10.4638_len__13277	0	0	0	0	0	0	0	0	0	0.205277	0	0	0	0	52.1306	0	0	0	0
A6_k141_29047_flag__0_multi__7.9738_len__13234	0	0	0	0	0	42.2195	0	0	0	0	0	0	0	0	0.415905	0	0	0	0
A6_k141_19388_flag__1_multi__6.0000_len__13111	0	0	0	0	0	28.7996	0.0956666	0	0	0	0	0	0	0	0	0	0	0	0
N5_k141_1307_flag__1_multi__8.0000_len__12888	0	0	0	0	0	0	0	0	0	0	0	0	0	0	41.7461	0	0.115811	0	0
N5_k141_1788_flag__1_multi__7.0000_len__12768	0	0	0	0	0	0	0	0	0	0	0	0	0	0	36.2111	0	0	0.12639	0
A6_k141_13378_flag__1_multi__7.0000_len__12712	0	0	0	0	0	35.2228	0	0	0	0	0	0	0	0	3.7886	0	0	0	0
A6_k141_38874_flag__0_multi__26.0000_len__12709	0	0	0	0	0	91.7414	0	0	0	0	0	0	0	0	0	0	0	0.253954	0
A6_k141_24442_flag__0_multi__30.0546_len__12658	0	0	0	0	0	152.074	0	0	0	0.107658	0	0	0	0	0	0	0	0	0
A6_k141_32506_flag__1_multi__7.0000_len__12651	0	0	0	0	0	35.0901	1.78461	0	0	0	0	0	0	0	0	0	0	0	0
A2_k141_3622_flag__3_multi__1873.0000_len__12641	0	6880.65	33.7294	0	0	0	0	0	0	0	0	0	0	0	0	0	0	0	0
N5_k141_10503_flag__1_multi__9.0000_len__12604	0	0	0	0	0	0	0.19903	0	0	0	0	0	0	0	43.451	0	0	0	0
A3_k141_37523_flag__3_multi__18.0000_len__12498	0	0.684456	37.6517	0	0	0	0	0	0	0	0	0	0	0	0	0	0	0	0
N5_k141_7236_flag__0_multi__40.0622_len__12479	0	0	0	0	0	4.29339	0	0	0	0	0	0	0	0	195.834	0	0	0	0
A6_k141_25588_flag__0_multi__16.0000_len__12228	0	0	0	0	0	78.5543	0	0	0	0	0	0	0	0	0	0	0	0	0.117357
A6_k141_26311_flag__1_multi__8.0000_len__12059	0	0	0	0	0	38.1879	0	0	0	0	0	0	0	0	1.36929	0	0	0	0
N5_k141_7094_flag__0_multi__16.3915_len__12019	0	0	0	0	0	0.742951	0	0	0	0	0	0	0	0	81.6293	0	0	0	0
N5_k141_11628_flag__0_multi__9.0000_len__11938	0	0	0	0	0	0	0	0	0	0	0	0	0	0	47.7192	0	0	0.135178	0
A6_k141_16350_flag__1_multi__9.0000_len__11868	0	0	0	0	0	40.4148	0	0	0	0	0	0	0	0	0.115944	0	0	0	0
A6_k141_28714_flag__0_multi__22.0000_len__11809	0	0	0	0	0	74.32	0.106214	0	0	0	0	0	0	0	0	0	0	0	0
N5_k141_4658_flag__1_multi__10.4602_len__11708	0	0	0	0	0	0	0	0	0	0	0	0	0	0	54.5331	0	0.127483	0	0
A6_k141_33043_flag__0_multi__34.9724_len__11653	0	0	0	0	0	183.471	0	0	0	0	0	0	0	0	0	0	0	0.69242	0
N5_k141_23024_flag__1_multi__7.0000_len__11590	0	0	0	0	0	3.85225	0	0	0	0	0	0	0	0	33.3617	0	0	0	0
A7_k141_9521_flag__3_multi__28.0025_len__11567	0	0	0	0	0	0	67.8812	0	0	0	0	0	0	0	25.1007	0	0	0	0
N5_k141_23476_flag__3_multi__10.0009_len__11567	0	0	0	0	0	0	67.0137	0	0	0	0	0	0	0	27.8368	0	0	0	0
N5_k141_7444_flag__1_multi__6.2230_len__11541	0	0	0	0	0	0	0.108681	0	0	0	0	0	0	0	32.6687	0	0	0	0
A7_k141_9270_flag__3_multi__29.0026_len__11452	0	0	0	0	0	0	141.397	0	0	0.118995	0	0	0	0	0	0	0	0	0
A6_k141_37727_flag__1_multi__11.0000_len__11324	0	0	0	0	0	57.7894	0	0	0	0	0	0	0	0	0.243027	0	0	0	0
A6_k141_31548_flag__1_multi__7.0000_len__11150	0	0	0	0	0	31.0045	0	0	0	0	0	0	0	0	0.12341	0	0	0	0
N5_k141_10434_flag__0_multi__26.1129_len__11092	0	0	0	0	0	0	0	0	0	0	0	0	0	0	171.196	0	0	0	0.517504
A6_k141_33156_flag__0_multi__204.3669_len__11075	0	0	0	0	0	1015.45	0	0	0	0	0	0	0	0	0	0	0.134769	0	0
N5_k141_561_flag__1_multi__8.0000_len__11050	0	0	0	0	0	0.346329	0	0	0	0	0	0	0	0	40.7202	0	0	0	0
N5_k141_6297_flag__0_multi__10.0000_len__11039	0	0	0	0	0	0	0	0	0	0.86413	0	0	0	0	48.4892	0	0	0	0
N5_k141_6057_flag__1_multi__17.2697_len__10912	0	0	0	0	0	0	0	0	0	0	0	0	0	0	99.4941	0	0.136783	0	0
N2_k141_2875_flag__0_multi__7.2277_len__10788	0	0	0	0	0	0	0	0	0	0	0	76.716	33.4535	0	0	0	0	0	0
A6_k141_2916_flag__0_multi__10.9983_len__10694	0	0	0	0	0	53.6788	0	0	0	0	0	0	0	0	0.386016	0	0	0	0
A6_k141_23369_flag__0_multi__9.9699_len__10610	0	0	0	0	0	46.409	0.118217	0	0	0	0	0	0	0	0	0	0	0	0
N5_k141_19932_flag__1_multi__14.0835_len__10584	0	0	0	0	0	0.120526	0	0	0	0	0	0	0	0	69.295	0	0	0	0
N4_NODE_8_length_10565_cov__15.228354	0	0	0	0	0	0	0	0	0	0	0	303.549	0	140.502	0	0	0	0	0
N2_k141_5046_flag__1_multi__6.0000_len__10465	0	0	0	0	0	0	0	0	0	0	0	64.2556	29.6806	0	0	0	0	0	0
A8_k141_28137_flag__0_multi__6.0000_len__10451	0	0	0	0.249792	0	0	0	30.9109	0	0	0	0	0	0	0	0	0	0	0
A6_k141_5177_flag__1_multi__8.0000_len__10370	0	0	0	0	0	40.2253	0	0	0	0	0	0	0	0	0	0	0	0.155617	0
N5_k141_20146_flag__1_multi__7.0000_len__10360	0	0	0	0	0	0	0	0	0	0	0	0	0	0	36.6584	0	0	0.155768	0
N5_k141_3249_flag__0_multi__27.0903_len__10263	0	0	0	0	0	0	0	0	0	0	0	0	0	0	142.389	0	0	0	0.139826
A6_k141_6133_flag__1_multi__7.0000_len__10262	0	0	0	0	0	37.2923	0	0	0	0	0	0	0	0	0	0	0.145446	0	0
N5_k141_3369_flag__0_multi__11.0000_len__10239	0	0	0	0	0	0	0.122501	0	0	0	0	0	0	0	55.5031	0	0	0	0
N5_k141_1657_flag__1_multi__9.6634_len__10202	0	0	0	0	0	0.125039	0	0	0	0	0	0	0	0	46.5327	0	0	0	0
A6_k141_11129_flag__0_multi__22.9169_len__10102	0	0	0	0	0	161.129	0	0	0	0	0	0	0	0	0	0	0	0.159746	0
A6_k141_4862_flag__1_multi__18.7655_len__98359	0	0	0	0	0	86.4014	0	0	0	0	0	0	0	0	0	0	0	0	0
A6_k141_19589_flag__1_multi__29.8769_len__55788	0	0	0	0	0	137.242	0	0	0	0	0	0	0	0	0	0	0	0	0
A6_k141_34364_flag__1_multi__29.0000_len__53697	0	0	0	0	0	136.48	0	0	0	0	0	0	0	0	0	0	0	0	0
N1_k141_9766_flag__3_multi__158.0000_len__51948	0	0	0	0	0	0	0	0	0	0	1262.37	0	0	0	0	0	0	0	0
A9_k141_11614_flag__3_multi__180.0494_len__51685	0	0	0	0	0	0	0	0	605.462	0	0	0	0	0	0	0	0	0	0
N1_k141_9811_flag__1_multi__12.6954_len__50241	0	0	0	0	0	0	0	0	0	0	91.7502	0	0	0	0	0	0	0	0
N3_NODE_2_length_48051_cov__43.607613	0	0	0	0	0	0	0	0	0	0	0	0	696.955	0	0	0	0	0	0
A2_k141_26995_flag__1_multi__17.0086_len__54980_fragment_1	0	59.5452	0	0	0	0	0	0	0	0	0	0	0	0	0	0	0	0	0
A6_k141_16720_flag__0_multi__13.0000_len__46470	0	0	0	0	0	62.8902	0	0	0	0	0	0	0	0	0	0	0	0	0
A6_k141_11317_flag__1_multi__21.8061_len__45915	0	0	0	0	0	106.88	0	0	0	0	0	0	0	0	0	0	0	0	0
N3_NODE_4_length_45030_cov__36.457654	0	0	0	0	0	0	0	0	0	0	0	0	582.567	0	0	0	0	0	0
A6_k141_12996_flag__1_multi__10.0000_len__44898	0	0	0	0	0	45.6298	0	0	0	0	0	0	0	0	0	0	0	0	0
A6_k141_22381_flag__3_multi__30.0007_len__43908	0	0	0	0	0	132.713	0	0	0	0	0	0	0	0	0	0	0	0	0
N5_k141_23236_flag__1_multi__31.0000_len__43768	0	0	0	0	0	0	0	0	0	0	0	0	0	0	161.628	0	0	0	0
N3_NODE_5_length_42585_cov__16.641218	0	0	0	0	0	0	0	0	0	0	0	0	261.883	0	0	0	0	0	0
N5_k141_12861_flag__1_multi__13.0000_len__42455	0	0	0	0	0	0	0	0	0	0	0	0	0	0	65.5356	0	0	0	0
N3_NODE_7_length_41624_cov__35.071303	0	0	0	0	0	0	0	0	0	0	0	0	554.123	0	0	0	0	0	0
N3_NODE_8_length_41292_cov__41.548124	0	0	0	0	0	0	0	0	0	0	0	0	643.901	0	0	0	0	0	0
A6_k141_32946_flag__1_multi__28.2004_len__40709	0	0	0	0	0	139.507	0	0	0	0	0	0	0	0	0	0	0	0	0
N3_NODE_9_length_40292_cov__41.457092	0	0	0	0	0	0	0	0	0	0	0	0	655.624	0	0	0	0	0	0
N3_NODE_10_length_40077_cov__47.403828	0	0	0	0	0	0	0	0	0	0	0	0	755.613	0	0	0	0	0	0
N3_NODE_11_length_39926_cov__68.338592	0	0	0	0	0	0	0	0	0	0	0	0	1115.59	0	0	0	0	0	0
N3_NODE_12_length_39768_cov__12.791076	0	0	0	0	0	0	0	0	0	0	0	0	203.891	0	0	0	0	0	0
N3_NODE_13_length_39631_cov__28.322493	0	0	0	0	0	0	0	0	0	0	0	0	447.11	0	0	0	0	0	0
A2_k141_97337_flag__1_multi__134.0000_len__39125	0	153.541	0	0	0	0	0	0	0	0	0	0	0	0	0	0	0	0	0
A6_k141_8216_flag__1_multi__23.0000_len__38755	0	0	0	0	0	114.909	0	0	0	0	0	0	0	0	0	0	0	0	0
N3_NODE_14_length_38227_cov__18.378131	0	0	0	0	0	0	0	0	0	0	0	0	288.798	0	0	0	0	0	0
A6_k141_15057_flag__0_multi__22.0000_len__37668	0	0	0	0	0	105.288	0	0	0	0	0	0	0	0	0	0	0	0	0
N3_NODE_15_length_37594_cov__24.411146	0	0	0	0	0	0	0	0	0	0	0	0	385.567	0	0	0	0	0	0
N5_k141_4665_flag__1_multi__19.0000_len__37566	0	0	0	0	0	0	0	0	0	0	0	0	0	0	85.2	0	0	0	0
A6_k141_8265_flag__1_multi__11.6446_len__37328	0	0	0	0	0	59.0868	0	0	0	0	0	0	0	0	0	0	0	0	0
N5_k141_2736_flag__1_multi__23.0689_len__36613	0	0	0	0	0	0	0	0	0	0	0	0	0	0	106.209	0	0	0	0
A9_k141_52470_flag__0_multi__368.7639_len__36378	0	0	0	0	0	0	0	0	1186.85	0	0	0	0	0	0	0	0	0	0
A6_k141_18340_flag__0_multi__13.1483_len__35670	0	0	0	0	0	65.8029	0	0	0	0	0	0	0	0	0	0	0	0	0
A6_k141_18404_flag__1_multi__22.0000_len__35127	0	0	0	0	0	107.893	0	0	0	0	0	0	0	0	0	0	0	0	0
A6_k141_14611_flag__0_multi__29.9815_len__34602	0	0	0	0	0	121.843	0	0	0	0	0	0	0	0	0	0	0	0	0
N3_NODE_16_length_34388_cov__19.503772	0	0	0	0	0	0	0	0	0	0	0	0	308.909	0	0	0	0	0	0
N5_k141_3622_flag__1_multi__17.8285_len__34110	0	0	0	0	0	0	0	0	0	0	0	0	0	0	96.1318	0	0	0	0
A7_k141_9161_flag__3_multi__36.0011_len__34039	0	0	0	0	0	0	176.836	0	0	0	0	0	0	0	0	0	0	0	0
A6_k141_9705_flag__1_multi__11.0000_len__33942	0	0	0	0	0	48.6702	0	0	0	0	0	0	0	0	0	0	0	0	0
A6_k141_7010_flag__1_multi__18.0000_len__33819	0	0	0	0	0	87.4723	0	0	0	0	0	0	0	0	0	0	0	0	0
N5_k141_4304_flag__1_multi__11.0000_len__33589	0	0	0	0	0	0	0	0	0	0	0	0	0	0	57.1481	0	0	0	0
N4_NODE_2_length_33408_cov__13.699667	0	0	0	0	0	0	0	0	0	0	0	0	0	196.852	0	0	0	0	0
A6_k141_41484_flag__1_multi__24.0000_len__33141	0	0	0	0	0	119.516	0	0	0	0	0	0	0	0	0	0	0	0	0
N3_NODE_17_length_33127_cov__17.598815	0	0	0	0	0	0	0	0	0	0	0	0	278.251	0	0	0	0	0	0
A6_k141_15232_flag__1_multi__16.0000_len__32561	0	0	0	0	0	79.9214	0	0	0	0	0	0	0	0	0	0	0	0	0
A6_k141_39102_flag__0_multi__14.0000_len__32456	0	0	0	0	0	65.7947	0	0	0	0	0	0	0	0	0	0	0	0	0
A6_k141_11764_flag__1_multi__25.8850_len__32207	0	0	0	0	0	119.774	0	0	0	0	0	0	0	0	0	0	0	0	0
A9_k141_41733_flag__0_multi__117.7272_len__32022	0	0	0	0	0	0	0	0	258.752	0	0	0	0	0	0	0	0	0	0
A6_k141_32066_flag__0_multi__23.0000_len__31999	0	0	0	0	0	113.855	0	0	0	0	0	0	0	0	0	0	0	0	0
A6_k141_6386_flag__1_multi__12.0000_len__31929	0	0	0	0	0	56.2932	0	0	0	0	0	0	0	0	0	0	0	0	0
N3_NODE_19_length_31727_cov__12.747853	0	0	0	0	0	0	0	0	0	0	0	0	203.632	0	0	0	0	0	0
A6_k141_36448_flag__1_multi__11.4787_len__31596	0	0	0	0	0	55.4331	0	0	0	0	0	0	0	0	0	0	0	0	0
A6_k141_28889_flag__1_multi__13.4866_len__31559	0	0	0	0	0	65.7246	0	0	0	0	0	0	0	0	0	0	0	0	0
N3_NODE_20_length_31381_cov__36.534380	0	0	0	0	0	0	0	0	0	0	0	0	579.831	0	0	0	0	0	0
N5_k141_10784_flag__1_multi__13.0000_len__31253	0	0	0	0	0	0	0	0	0	0	0	0	0	0	65.5143	0	0	0	0
A3_k141_86416_flag__1_multi__27.3955_len__31046	0	0	96.7214	0	0	0	0	0	0	0	0	0	0	0	0	0	0	0	0
A6_k141_22041_flag__0_multi__19.0000_len__30685	0	0	0	0	0	94.4939	0	0	0	0	0	0	0	0	0	0	0	0	0
A6_k141_36210_flag__0_multi__15.0000_len__30666	0	0	0	0	0	67.0145	0	0	0	0	0	0	0	0	0	0	0	0	0
A2_k141_46319_flag__1_multi__17.0942_len__30581	0	50.4907	0	0	0	0	0	0	0	0	0	0	0	0	0	0	0	0	0
A9_k141_8739_flag__3_multi__48.0000_len__30306	0	0	0	0	0	0	0	0	188.622	0	0	0	0	0	0	0	0	0	0
N3_NODE_21_length_30209_cov__22.906480	0	0	0	0	0	0	0	0	0	0	0	0	364.666	0	0	0	0	0	0
N5_k141_1448_flag__1_multi__15.0000_len__30190	0	0	0	0	0	0	0	0	0	0	0	0	0	0	63.172	0	0	0	0
A6_k141_34710_flag__1_multi__16.0000_len__30078	0	0	0	0	0	73.7956	0	0	0	0	0	0	0	0	0	0	0	0	0
N5_k141_13883_flag__0_multi__17.0045_len__29935	0	0	0	0	0	0	0	0	0	0	0	0	0	0	93.0371	0	0	0	0
A6_k141_27546_flag__1_multi__11.0000_len__29718	0	0	0	0	0	55.0728	0	0	0	0	0	0	0	0	0	0	0	0	0
A2_k141_28172_flag__1_multi__15.0000_len__29711	0	45.491	0	0	0	0	0	0	0	0	0	0	0	0	0	0	0	0	0
A9_k141_39007_flag__0_multi__105.6459_len__29671	0	0	0	0	0	0	0	0	196.527	0	0	0	0	0	0	0	0	0	0
N5_k141_17134_flag__0_multi__13.0000_len__29371	0	0	0	0	0	0	0	0	0	0	0	0	0	0	73.0854	0	0	0	0
N1_k141_9464_flag__3_multi__76.0026_len__29239	0	0	0	0	0	0	0	0	0	0	625.371	0	0	0	0	0	0	0	0
A6_k141_35830_flag__1_multi__30.0000_len__29078	0	0	0	0	0	147.315	0	0	0	0	0	0	0	0	0	0	0	0	0
A6_k141_2995_flag__1_multi__23.8323_len__28985	0	0	0	0	0	111.831	0	0	0	0	0	0	0	0	0	0	0	0	0
A6_k141_28490_flag__0_multi__37.0067_len__28918	0	0	0	0	0	186.949	0	0	0	0	0	0	0	0	0	0	0	0	0
N3_NODE_22_length_28793_cov__13.687452	0	0	0	0	0	0	0	0	0	0	0	0	216.06	0	0	0	0	0	0
A6_k141_44982_flag__1_multi__8.6115_len__28712	0	0	0	0	0	40.4304	0	0	0	0	0	0	0	0	0	0	0	0	0
A6_k141_19886_flag__0_multi__62.5304_len__28492	0	0	0	0	0	312.688	0	0	0	0	0	0	0	0	0	0	0	0	0
N3_NODE_23_length_28216_cov__37.223288	0	0	0	0	0	0	0	0	0	0	0	0	595.491	0	0	0	0	0	0
A3_k141_49006_flag__0_multi__22.3779_len__27887	0	0	93.4141	0	0	0	0	0	0	0	0	0	0	0	0	0	0	0	0
A2_k141_15490_flag__0_multi__15.0004_len__27789	0	61.7972	0	0	0	0	0	0	0	0	0	0	0	0	0	0	0	0	0
N5_k141_1812_flag__1_multi__9.0000_len__27578	0	0	0	0	0	0	0	0	0	0	0	0	0	0	43.958	0	0	0	0
A6_k141_6367_flag__1_multi__12.0000_len__27472	0	0	0	0	0	61.4792	0	0	0	0	0	0	0	0	0	0	0	0	0
N5_k141_18514_flag__1_multi__12.0000_len__27432	0	0	0	0	0	0	0	0	0	0	0	0	0	0	59.8924	0	0	0	0
N3_NODE_24_length_27383_cov__12.021114	0	0	0	0	0	0	0	0	0	0	0	0	191.104	0	0	0	0	0	0
N3_NODE_25_length_27232_cov__11.202966	0	0	0	0	0	0	0	0	0	0	0	0	177.824	0	0	0	0	0	0
N3_NODE_26_length_27225_cov__15.674163	0	0	0	0	0	0	0	0	0	0	0	0	247.084	0	0	0	0	0	0
A3_k141_137402_flag__0_multi__23.9932_len__27221	0	0	69.5302	0	0	0	0	0	0	0	0	0	0	0	0	0	0	0	0
N5_k141_21555_flag__1_multi__13.0000_len__27154	0	0	0	0	0	0	0	0	0	0	0	0	0	0	74.4411	0	0	0	0
A6_k141_31247_flag__1_multi__16.0000_len__27005	0	0	0	0	0	70.2421	0	0	0	0	0	0	0	0	0	0	0	0	0
N5_k141_14548_flag__0_multi__17.0000_len__26978	0	0	0	0	0	0	0	0	0	0	0	0	0	0	90.5343	0	0	0	0
A6_k141_12098_flag__0_multi__23.0076_len__26923	0	0	0	0	0	113.81	0	0	0	0	0	0	0	0	0	0	0	0	0
A6_k141_35253_flag__1_multi__8.0000_len__26921	0	0	0	0	0	39.1872	0	0	0	0	0	0	0	0	0	0	0	0	0
A6_k141_35883_flag__1_multi__10.0000_len__26771	0	0	0	0	0	45.9826	0	0	0	0	0	0	0	0	0	0	0	0	0
N5_k141_3828_flag__1_multi__12.0000_len__26762	0	0	0	0	0	0	0	0	0	0	0	0	0	0	64.991	0	0	0	0
A9_k141_62896_flag__0_multi__132.6502_len__26672	0	0	0	0	0	0	0	0	444.687	0	0	0	0	0	0	0	0	0	0
A6_k141_29036_flag__1_multi__24.0000_len__26625	0	0	0	0	0	119.539	0	0	0	0	0	0	0	0	0	0	0	0	0
N5_k141_15232_flag__0_multi__12.9681_len__26529	0	0	0	0	0	0	0	0	0	0	0	0	0	0	64.7838	0	0	0	0
N3_NODE_27_length_26466_cov__15.489266	0	0	0	0	0	0	0	0	0	0	0	0	245.675	0	0	0	0	0	0
A6_k141_30960_flag__1_multi__40.0000_len__26274	0	0	0	0	0	197.994	0	0	0	0	0	0	0	0	0	0	0	0	0
N3_NODE_29_length_26265_cov__30.015643	0	0	0	0	0	0	0	0	0	0	0	0	474.838	0	0	0	0	0	0
N5_k141_20631_flag__1_multi__11.1254_len__26155	0	0	0	0	0	0	0	0	0	0	0	0	0	0	60.8174	0	0	0	0
A6_k141_25645_flag__1_multi__14.6755_len__26142	0	0	0	0	0	67.6812	0	0	0	0	0	0	0	0	0	0	0	0	0
N1_k141_7446_flag__1_multi__43.0000_len__26082	0	0	0	0	0	0	0	0	0	0	217.014	0	0	0	0	0	0	0	0
N5_k141_17980_flag__0_multi__12.9341_len__26041	0	0	0	0	0	0	0	0	0	0	0	0	0	0	62.8802	0	0	0	0
A6_k141_24399_flag__1_multi__11.3411_len__25630	0	0	0	0	0	58.2328	0	0	0	0	0	0	0	0	0	0	0	0	0
N3_NODE_30_length_25607_cov__16.235207	0	0	0	0	0	0	0	0	0	0	0	0	258.884	0	0	0	0	0	0
A6_k141_36559_flag__1_multi__8.0000_len__25476	0	0	0	0	0	40.0079	0	0	0	0	0	0	0	0	0	0	0	0	0
A2_k141_34914_flag__3_multi__10.0000_len__25412	0	45.1078	0	0	0	0	0	0	0	0	0	0	0	0	0	0	0	0	0
N5_k141_17552_flag__0_multi__10.8154_len__25322	0	0	0	0	0	0	0	0	0	0	0	0	0	0	55.319	0	0	0	0
N5_k141_16294_flag__0_multi__11.0000_len__25321	0	0	0	0	0	0	0	0	0	0	0	0	0	0	60.8642	0	0	0	0
A6_k141_5123_flag__1_multi__16.0000_len__25300	0	0	0	0	0	83.0431	0	0	0	0	0	0	0	0	0	0	0	0	0
A3_k141_27386_flag__0_multi__75.1857_len__25210	0	0	68.7859	0	0	0	0	0	0	0	0	0	0	0	0	0	0	0	0
A3_k141_41841_flag__1_multi__40.0227_len__25176	0	0	98.7228	0	0	0	0	0	0	0	0	0	0	0	0	0	0	0	0
A6_k141_2988_flag__1_multi__11.0000_len__24939	0	0	0	0	0	44.2965	0	0	0	0	0	0	0	0	0	0	0	0	0
A6_k141_38764_flag__0_multi__16.6927_len__24875	0	0	0	0	0	76.0003	0	0	0	0	0	0	0	0	0	0	0	0	0
A6_k141_16086_flag__1_multi__10.0000_len__24871	0	0	0	0	0	43.3918	0	0	0	0	0	0	0	0	0	0	0	0	0
A3_k141_76623_flag__0_multi__19.5333_len__24716	0	0	34.9226	0	0	0	0	0	0	0	0	0	0	0	0	0	0	0	0
A6_k141_13199_flag__1_multi__13.0761_len__24686	0	0	0	0	0	62.475	0	0	0	0	0	0	0	0	0	0	0	0	0
N5_k141_9468_flag__1_multi__17.0000_len__24514	0	0	0	0	0	0	0	0	0	0	0	0	0	0	88.4079	0	0	0	0
N5_k141_17794_flag__1_multi__9.9473_len__24513	0	0	0	0	0	0	0	0	0	0	0	0	0	0	56.4711	0	0	0	0
A7_k141_8821_flag__3_multi__46.0019_len__24397	0	0	0	0	0	0	220.298	0	0	0	0	0	0	0	0	0	0	0	0
A6_k141_21402_flag__1_multi__15.0000_len__24326	0	0	0	0	0	76.0899	0	0	0	0	0	0	0	0	0	0	0	0	0
A6_k141_4557_flag__1_multi__7.0000_len__24272	0	0	0	0	0	35.1076	0	0	0	0	0	0	0	0	0	0	0	0	0
A6_k141_11055_flag__1_multi__9.7639_len__24223	0	0	0	0	0	45.4478	0	0	0	0	0	0	0	0	0	0	0	0	0
A6_k141_24957_flag__0_multi__20.0000_len__24160	0	0	0	0	0	93.1391	0	0	0	0	0	0	0	0	0	0	0	0	0
N5_k141_12135_flag__1_multi__17.2049_len__24144	0	0	0	0	0	0	0	0	0	0	0	0	0	0	94.7211	0	0	0	0
A6_k141_34627_flag__0_multi__27.0631_len__23974	0	0	0	0	0	135.472	0	0	0	0	0	0	0	0	0	0	0	0	0
A3_k141_70795_flag__0_multi__46.0232_len__23808	0	0	220.038	0	0	0	0	0	0	0	0	0	0	0	0	0	0	0	0
A9_k141_34053_flag__0_multi__152.2898_len__23775	0	0	0	0	0	0	0	0	510.898	0	0	0	0	0	0	0	0	0	0
A6_k141_32125_flag__1_multi__8.0000_len__23607	0	0	0	0	0	40.5816	0	0	0	0	0	0	0	0	0	0	0	0	0
N3_NODE_31_length_23496_cov__31.133868	0	0	0	0	0	0	0	0	0	0	0	0	483.333	0	0	0	0	0	0
A6_k141_40965_flag__1_multi__9.0000_len__23352	0	0	0	0	0	45.7227	0	0	0	0	0	0	0	0	0	0	0	0	0
A9_k141_26954_flag__1_multi__59.1820_len__23306	0	0	0	0	0	0	0	0	126.936	0	0	0	0	0	0	0	0	0	0
A6_k141_21325_flag__0_multi__14.8609_len__23300	0	0	0	0	0	75.3891	0	0	0	0	0	0	0	0	0	0	0	0	0
A6_k141_33130_flag__1_multi__8.0000_len__23252	0	0	0	0	0	40.488	0	0	0	0	0	0	0	0	0	0	0	0	0
A6_k141_26111_flag__1_multi__14.0000_len__23152	0	0	0	0	0	67.496	0	0	0	0	0	0	0	0	0	0	0	0	0
A6_k141_42342_flag__1_multi__15.0000_len__23035	0	0	0	0	0	70.8846	0	0	0	0	0	0	0	0	0	0	0	0	0
A6_k141_31018_flag__1_multi__9.0000_len__23031	0	0	0	0	0	40.9319	0	0	0	0	0	0	0	0	0	0	0	0	0
N5_k141_23060_flag__1_multi__11.0000_len__22951	0	0	0	0	0	0	0	0	0	0	0	0	0	0	59.2952	0	0	0	0
A6_k141_42104_flag__1_multi__11.0000_len__22856	0	0	0	0	0	42.6964	0	0	0	0	0	0	0	0	0	0	0	0	0
N5_k141_22234_flag__0_multi__9.7602_len__22741	0	0	0	0	0	0	0	0	0	0	0	0	0	0	49.4958	0	0	0	0
A6_k141_28816_flag__1_multi__29.3520_len__22713	0	0	0	0	0	131.648	0	0	0	0	0	0	0	0	0	0	0	0	0
A6_k141_16051_flag__1_multi__13.0000_len__22711	0	0	0	0	0	64.7625	0	0	0	0	0	0	0	0	0	0	0	0	0
A6_k141_11791_flag__1_multi__8.0000_len__22392	0	0	0	0	0	36.0613	0	0	0	0	0	0	0	0	0	0	0	0	0
A6_k141_43928_flag__1_multi__14.0000_len__22390	0	0	0	0	0	69.964	0	0	0	0	0	0	0	0	0	0	0	0	0
A7_k141_6158_flag__1_multi__9.0000_len__22362	0	0	0	0	0	0	44.1428	0	0	0	0	0	0	0	0	0	0	0	0
N5_k141_8092_flag__1_multi__13.0000_len__22354	0	0	0	0	0	0	0	0	0	0	0	0	0	0	67.773	0	0	0	0
A6_k141_26901_flag__1_multi__12.0000_len__22164	0	0	0	0	0	52.4325	0	0	0	0	0	0	0	0	0	0	0	0	0
A6_k141_11295_flag__1_multi__27.0000_len__22133	0	0	0	0	0	135.271	0	0	0	0	0	0	0	0	0	0	0	0	0
N5_k141_16367_flag__1_multi__19.0000_len__22095	0	0	0	0	0	0	0	0	0	0	0	0	0	0	101.45	0	0	0	0
A3_k141_136873_flag__0_multi__16.7477_len__22093	0	0	72.8421	0	0	0	0	0	0	0	0	0	0	0	0	0	0	0	0
A7_k141_9123_flag__3_multi__28.0013_len__21977	0	0	0	0	0	0	136.518	0	0	0	0	0	0	0	0	0	0	0	0
N5_k141_4403_flag__1_multi__10.0000_len__21955	0	0	0	0	0	0	0	0	0	0	0	0	0	0	47.2566	0	0	0	0
A6_k141_25048_flag__1_multi__11.0000_len__21954	0	0	0	0	0	46.31	0	0	0	0	0	0	0	0	0	0	0	0	0
A6_k141_34401_flag__1_multi__21.0000_len__21943	0	0	0	0	0	64.2968	0	0	0	0	0	0	0	0	0	0	0	0	0
A6_k141_27564_flag__0_multi__66.0000_len__21820	0	0	0	0	0	317.859	0	0	0	0	0	0	0	0	0	0	0	0	0
A6_k141_8841_flag__1_multi__7.0000_len__21775	0	0	0	0	0	37.0245	0	0	0	0	0	0	0	0	0	0	0	0	0
N3_NODE_32_length_21648_cov__13.387070	0	0	0	0	0	0	0	0	0	0	0	0	212.625	0	0	0	0	0	0
A6_k141_40432_flag__1_multi__9.0000_len__21599	0	0	0	0	0	45.7719	0	0	0	0	0	0	0	0	0	0	0	0	0
A6_k141_43317_flag__1_multi__7.0000_len__21583	0	0	0	0	0	35.9354	0	0	0	0	0	0	0	0	0	0	0	0	0
A3_k141_16356_flag__0_multi__64.0000_len__21555	0	0	289.474	0	0	0	0	0	0	0	0	0	0	0	0	0	0	0	0
N3_NODE_33_length_21551_cov__9.334341	0	0	0	0	0	0	0	0	0	0	0	0	145.087	0	0	0	0	0	0
N5_k141_15716_flag__1_multi__8.0000_len__21511	0	0	0	0	0	0	0	0	0	0	0	0	0	0	39.5963	0	0	0	0
A3_k141_33289_flag__3_multi__44.0000_len__21492	0	0	198.508	0	0	0	0	0	0	0	0	0	0	0	0	0	0	0	0
A6_k141_26906_flag__1_multi__13.0000_len__21472	0	0	0	0	0	54.1817	0	0	0	0	0	0	0	0	0	0	0	0	0
A3_k141_125479_flag__3_multi__12.5773_len__21464	0	0	61.8951	0	0	0	0	0	0	0	0	0	0	0	0	0	0	0	0
N3_NODE_34_length_21454_cov__8.400626	0	0	0	0	0	0	0	0	0	0	0	0	133.472	0	0	0	0	0	0
N5_k141_17079_flag__0_multi__32.5544_len__21446	0	0	0	0	0	0	0	0	0	0	0	0	0	0	143.851	0	0	0	0
A6_k141_30725_flag__0_multi__14.9907_len__21420	0	0	0	0	0	70.6906	0	0	0	0	0	0	0	0	0	0	0	0	0
A6_k141_2215_flag__0_multi__29.9945_len__21355	0	0	0	0	0	144.858	0	0	0	0	0	0	0	0	0	0	0	0	0
A9_k141_43711_flag__0_multi__51.9881_len__21344	0	0	0	0	0	0	0	0	212.781	0	0	0	0	0	0	0	0	0	0
A6_k141_12324_flag__1_multi__8.0000_len__21337	0	0	0	0	0	36.1105	0	0	0	0	0	0	0	0	0	0	0	0	0
A6_k141_19540_flag__1_multi__19.0000_len__21253	0	0	0	0	0	80.8496	0	0	0	0	0	0	0	0	0	0	0	0	0
A2_k141_66046_flag__1_multi__10.5971_len__21238	0	33.9346	0	0	0	0	0	0	0	0	0	0	0	0	0	0	0	0	0
A6_k141_23492_flag__1_multi__12.0000_len__21207	0	0	0	0	0	59.31	0	0	0	0	0	0	0	0	0	0	0	0	0
A2_k141_59400_flag__3_multi__48.0000_len__21036	0	199.056	0	0	0	0	0	0	0	0	0	0	0	0	0	0	0	0	0
A7_k141_9423_flag__3_multi__39.0019_len__20972	0	0	0	0	0	0	190.607	0	0	0	0	0	0	0	0	0	0	0	0
A9_k141_44682_flag__0_multi__33.6039_len__20915	0	0	0	0	0	0	0	0	131.589	0	0	0	0	0	0	0	0	0	0
N5_k141_11601_flag__0_multi__15.0000_len__20914	0	0	0	0	0	0	0	0	0	0	0	0	0	0	78.6241	0	0	0	0
N3_NODE_35_length_20910_cov__54.791944	0	0	0	0	0	0	0	0	0	0	0	0	479.729	0	0	0	0	0	0
A6_k141_39601_flag__1_multi__6.0000_len__20845	0	0	0	0	0	31.4551	0	0	0	0	0	0	0	0	0	0	0	0	0
A4_k141_5801_flag__3_multi__16.0000_len__20765	0	0	0	72.7918	0	0	0	0	0	0	0	0	0	0	0	0	0	0	0
A6_k141_8007_flag__1_multi__8.2636_len__20753	0	0	0	0	0	35.4671	0	0	0	0	0	0	0	0	0	0	0	0	0
A6_k141_1955_flag__1_multi__10.9098_len__20623	0	0	0	0	0	52.8246	0	0	0	0	0	0	0	0	0	0	0	0	0
N3_NODE_36_length_20598_cov__15.484447	0	0	0	0	0	0	0	0	0	0	0	0	245.867	0	0	0	0	0	0
N3_NODE_37_length_20591_cov__27.467131	0	0	0	0	0	0	0	0	0	0	0	0	430.414	0	0	0	0	0	0
A6_k141_14539_flag__1_multi__12.0000_len__20392	0	0	0	0	0	51.5463	0	0	0	0	0	0	0	0	0	0	0	0	0
N3_NODE_38_length_20349_cov__9.759288	0	0	0	0	0	0	0	0	0	0	0	0	154.966	0	0	0	0	0	0
N5_k141_13240_flag__1_multi__10.0000_len__20296	0	0	0	0	0	0	0	0	0	0	0	0	0	0	53.1533	0	0	0	0
N5_k141_9713_flag__1_multi__12.9946_len__20279	0	0	0	0	0	0	0	0	0	0	0	0	0	0	62.2904	0	0	0	0
N5_k141_10133_flag__1_multi__7.0000_len__20258	0	0	0	0	0	0	0	0	0	0	0	0	0	0	39.8039	0	0	0	0
N5_k141_6867_flag__1_multi__11.0000_len__20193	0	0	0	0	0	0	0	0	0	0	0	0	0	0	57.3768	0	0	0	0
A9_k141_80223_flag__0_multi__107.1683_len__20156	0	0	0	0	0	0	0	0	410.502	0	0	0	0	0	0	0	0	0	0
N5_k141_18672_flag__1_multi__16.8490_len__20025	0	0	0	0	0	0	0	0	0	0	0	0	0	0	85.8252	0	0	0	0
A6_k141_4943_flag__0_multi__15.0863_len__19916	0	0	0	0	0	76.4773	0	0	0	0	0	0	0	0	0	0	0	0	0
A9_k141_16193_flag__0_multi__267.3474_len__19846	0	0	0	0	0	0	0	0	746.212	0	0	0	0	0	0	0	0	0	0
A6_k141_20750_flag__0_multi__19.0000_len__19776	0	0	0	0	0	88.7586	0	0	0	0	0	0	0	0	0	0	0	0	0
N5_k141_19793_flag__1_multi__9.0000_len__19738	0	0	0	0	0	0	0	0	0	0	0	0	0	0	46.848	0	0	0	0
A7_k141_4981_flag__1_multi__15.0000_len__19731	0	0	0	0	0	0	73.8039	0	0	0	0	0	0	0	0	0	0	0	0
A2_k141_59785_flag__0_multi__27.0000_len__19699	0	71.4345	0	0	0	0	0	0	0	0	0	0	0	0	0	0	0	0	0
N3_NODE_41_length_19690_cov__15.901451	0	0	0	0	0	0	0	0	0	0	0	0	253.299	0	0	0	0	0	0
A6_k141_15988_flag__1_multi__11.0000_len__19676	0	0	0	0	0	50.9584	0	0	0	0	0	0	0	0	0	0	0	0	0
A6_k141_37277_flag__0_multi__16.0000_len__19626	0	0	0	0	0	77.0224	0	0	0	0	0	0	0	0	0	0	0	0	0
A6_k141_6841_flag__1_multi__9.0000_len__19618	0	0	0	0	0	41.8756	0	0	0	0	0	0	0	0	0	0	0	0	0
N3_NODE_42_length_19580_cov__25.534187	0	0	0	0	0	0	0	0	0	0	0	0	400.364	0	0	0	0	0	0
A6_k141_7897_flag__0_multi__18.9900_len__19561	0	0	0	0	0	89.6689	0	0	0	0	0	0	0	0	0	0	0	0	0
A6_k141_2695_flag__1_multi__9.0000_len__19551	0	0	0	0	0	44.7595	0	0	0	0	0	0	0	0	0	0	0	0	0
A4_k141_17206_flag__1_multi__17.3625_len__19413	0	0	0	74.096	0	0	0	0	0	0	0	0	0	0	0	0	0	0	0
N5_k141_14635_flag__1_multi__6.0000_len__19360	0	0	0	0	0	0	0	0	0	0	0	0	0	0	32.055	0	0	0	0
N3_NODE_43_length_19357_cov__11.755880	0	0	0	0	0	0	0	0	0	0	0	0	187.817	0	0	0	0	0	0
A6_k141_40135_flag__1_multi__8.0000_len__19356	0	0	0	0	0	40.5312	0	0	0	0	0	0	0	0	0	0	0	0	0
A3_k141_12098_flag__0_multi__42.2042_len__19335	0	0	135.135	0	0	0	0	0	0	0	0	0	0	0	0	0	0	0	0
N3_NODE_44_length_19312_cov__24.826764	0	0	0	0	0	0	0	0	0	0	0	0	391.828	0	0	0	0	0	0
A2_k141_66765_flag__1_multi__11.0000_len__19229	0	34.922	0	0	0	0	0	0	0	0	0	0	0	0	0	0	0	0	0
A7_k141_7853_flag__0_multi__23.0376_len__19204	0	0	0	0	0	0	88.8267	0	0	0	0	0	0	0	0	0	0	0	0
A6_k141_7970_flag__0_multi__17.0000_len__19119	0	0	0	0	0	86.471	0	0	0	0	0	0	0	0	0	0	0	0	0
N3_NODE_45_length_19033_cov__12.610654	0	0	0	0	0	0	0	0	0	0	0	0	199.252	0	0	0	0	0	0
A6_k141_27457_flag__1_multi__7.0000_len__18985	0	0	0	0	0	37.3589	0	0	0	0	0	0	0	0	0	0	0	0	0
A4_k141_19338_flag__3_multi__15.0000_len__18979	0	0	0	70.2883	0	0	0	0	0	0	0	0	0	0	0	0	0	0	0
A6_k141_43454_flag__1_multi__14.0000_len__18973	0	0	0	0	0	69.1847	0	0	0	0	0	0	0	0	0	0	0	0	0
A7_k141_5326_flag__1_multi__29.0000_len__18869	0	0	0	0	0	0	132.082	0	0	0	0	0	0	0	0	0	0	0	0
A6_k141_37697_flag__1_multi__10.0000_len__18863	0	0	0	0	0	47.2036	0	0	0	0	0	0	0	0	0	0	0	0	0
A6_k141_36755_flag__1_multi__8.0000_len__18811	0	0	0	0	0	37.3654	0	0	0	0	0	0	0	0	0	0	0	0	0
A6_k141_33261_flag__1_multi__8.0000_len__18789	0	0	0	0	0	35.3045	0	0	0	0	0	0	0	0	0	0	0	0	0
A6_k141_15756_flag__1_multi__10.0000_len__18724	0	0	0	0	0	44.8289	0	0	0	0	0	0	0	0	0	0	0	0	0
A7_k141_9543_flag__3_multi__10.1380_len__18628	0	0	0	0	0	0	49.0186	0	0	0	0	0	0	0	0	0	0	0	0
A3_k141_17204_flag__1_multi__12.0808_len__18627	0	0	38.5223	0	0	0	0	0	0	0	0	0	0	0	0	0	0	0	0
A6_k141_12086_flag__1_multi__22.0000_len__18468	0	0	0	0	0	96.5646	0	0	0	0	0	0	0	0	0	0	0	0	0
A6_k141_28346_flag__1_multi__11.0000_len__18421	0	0	0	0	0	55.3997	0	0	0	0	0	0	0	0	0	0	0	0	0
A3_k141_41818_flag__0_multi__20.4673_len__18358	0	0	63.8701	0	0	0	0	0	0	0	0	0	0	0	0	0	0	0	0
A6_k141_8576_flag__0_multi__18.9828_len__18323	0	0	0	0	0	93.43	0	0	0	0	0	0	0	0	0	0	0	0	0
N3_NODE_46_length_18310_cov__27.047439	0	0	0	0	0	0	0	0	0	0	0	0	424.418	0	0	0	0	0	0
N3_NODE_47_length_18220_cov__23.467603	0	0	0	0	0	0	0	0	0	0	0	0	365.306	0	0	0	0	0	0
A3_k141_100670_flag__0_multi__141.8017_len__18200	0	0	59.8534	0	0	0	0	0	0	0	0	0	0	0	0	0	0	0	0
A6_k141_14473_flag__1_multi__9.4584_len__18187	0	0	0	0	0	46.0122	0	0	0	0	0	0	0	0	0	0	0	0	0
N5_k141_15945_flag__1_multi__18.0000_len__18180	0	0	0	0	0	0	0	0	0	0	0	0	0	0	82.9548	0	0	0	0
A3_k141_32229_flag__0_multi__48.7051_len__18132	0	0	178.656	0	0	0	0	0	0	0	0	0	0	0	0	0	0	0	0
A2_k141_102679_flag__3_multi__53.0000_len__18125	0	151.736	0	0	0	0	0	0	0	0	0	0	0	0	0	0	0	0	0
A6_k141_18840_flag__1_multi__14.0000_len__18122	0	0	0	0	0	67.2949	0	0	0	0	0	0	0	0	0	0	0	0	0
N5_k141_7967_flag__1_multi__8.0000_len__17908	0	0	0	0	0	0	0	0	0	0	0	0	0	0	40.0327	0	0	0	0
A2_k141_13704_flag__0_multi__9.9616_len__17902	0	34.1657	0	0	0	0	0	0	0	0	0	0	0	0	0	0	0	0	0
A6_k141_13014_flag__1_multi__13.0000_len__17902	0	0	0	0	0	62.5638	0	0	0	0	0	0	0	0	0	0	0	0	0
A3_k141_11477_flag__0_multi__7.7371_len__17785	0	0	34.2065	0	0	0	0	0	0	0	0	0	0	0	0	0	0	0	0
A6_k141_25471_flag__1_multi__9.0000_len__17751	0	0	0	0	0	43.9804	0	0	0	0	0	0	0	0	0	0	0	0	0
A6_k141_24417_flag__0_multi__8.9970_len__17741	0	0	0	0	0	43.8614	0	0	0	0	0	0	0	0	0	0	0	0	0
N5_k141_21687_flag__1_multi__14.0000_len__17665	0	0	0	0	0	0	0	0	0	0	0	0	0	0	54.7604	0	0	0	0
N5_k141_13214_flag__1_multi__13.0725_len__17635	0	0	0	0	0	0	0	0	0	0	0	0	0	0	62.1881	0	0	0	0
N3_NODE_49_length_17587_cov__40.008556	0	0	0	0	0	0	0	0	0	0	0	0	622.851	0	0	0	0	0	0
A9_k141_12903_flag__0_multi__629.5154_len__17581	0	0	0	0	0	0	0	0	2462.99	0	0	0	0	0	0	0	0	0	0
A3_k141_34235_flag__1_multi__10.0000_len__17562	0	0	44.5593	0	0	0	0	0	0	0	0	0	0	0	0	0	0	0	0
A7_k141_5333_flag__0_multi__15.0017_len__17549	0	0	0	0	0	0	69.615	0	0	0	0	0	0	0	0	0	0	0	0
N3_NODE_50_length_17526_cov__53.449144	0	0	0	0	0	0	0	0	0	0	0	0	830.77	0	0	0	0	0	0
A6_k141_1711_flag__1_multi__8.0000_len__17519	0	0	0	0	0	38.8104	0	0	0	0	0	0	0	0	0	0	0	0	0
A6_k141_23711_flag__1_multi__8.0000_len__17519	0	0	0	0	0	40.6308	0	0	0	0	0	0	0	0	0	0	0	0	0
A6_k141_11755_flag__1_multi__10.0000_len__17504	0	0	0	0	0	51.3057	0	0	0	0	0	0	0	0	0	0	0	0	0
A3_k141_56822_flag__1_multi__8.8591_len__17503	0	0	31.6383	0	0	0	0	0	0	0	0	0	0	0	0	0	0	0	0
A6_k141_28760_flag__1_multi__9.0000_len__17482	0	0	0	0	0	36.9954	0	0	0	0	0	0	0	0	0	0	0	0	0
A6_k141_43759_flag__0_multi__22.0438_len__17459	0	0	0	0	0	83.5867	0	0	0	0	0	0	0	0	0	0	0	0	0
A6_k141_15211_flag__1_multi__20.0000_len__17346	0	0	0	0	0	89.7939	0	0	0	0	0	0	0	0	0	0	0	0	0
A9_k141_59619_flag__1_multi__34.8269_len__17341	0	0	0	0	0	0	0	0	119.229	0	0	0	0	0	0	0	0	0	0
N3_NODE_51_length_17314_cov__21.870908	0	0	0	0	0	0	0	0	0	0	0	0	345.637	0	0	0	0	0	0
A6_k141_30770_flag__1_multi__10.0000_len__17281	0	0	0	0	0	49.0889	0	0	0	0	0	0	0	0	0	0	0	0	0
A6_k141_14428_flag__0_multi__23.0000_len__17252	0	0	0	0	0	118.455	0	0	0	0	0	0	0	0	0	0	0	0	0
A7_k141_4151_flag__0_multi__12.0018_len__17236	0	0	0	0	0	0	61.4917	0	0	0	0	0	0	0	0	0	0	0	0
A3_k141_92824_flag__1_multi__38.5329_len__17232	0	0	45.7144	0	0	0	0	0	0	0	0	0	0	0	0	0	0	0	0
A6_k141_4392_flag__0_multi__24.1579_len__17219	0	0	0	0	0	115.719	0	0	0	0	0	0	0	0	0	0	0	0	0
N3_NODE_52_length_17211_cov__13.060329	0	0	0	0	0	0	0	0	0	0	0	0	207.283	0	0	0	0	0	0
A6_k141_28971_flag__1_multi__17.0000_len__17109	0	0	0	0	0	65.0909	0	0	0	0	0	0	0	0	0	0	0	0	0
A2_k141_91587_flag__1_multi__10.2925_len__17090	0	40.1688	0	0	0	0	0	0	0	0	0	0	0	0	0	0	0	0	0
N3_NODE_53_length_17063_cov__18.029280	0	0	0	0	0	0	0	0	0	0	0	0	281.722	0	0	0	0	0	0
A6_k141_21900_flag__0_multi__37.0235_len__16968	0	0	0	0	0	184.415	0	0	0	0	0	0	0	0	0	0	0	0	0
A2_k141_167226_flag__0_multi__20.0000_len__16944	0	82.1658	0	0	0	0	0	0	0	0	0	0	0	0	0	0	0	0	0
N5_k141_22775_flag__1_multi__7.0000_len__16934	0	0	0	0	0	0	0	0	0	0	0	0	0	0	37.6224	0	0	0	0
N5_k141_13939_flag__1_multi__7.0000_len__16873	0	0	0	0	0	0	0	0	0	0	0	0	0	0	34.3332	0	0	0	0
A6_k141_34705_flag__0_multi__13.0457_len__16845	0	0	0	0	0	55.1304	0	0	0	0	0	0	0	0	0	0	0	0	0
N5_k141_16982_flag__1_multi__7.9920_len__16795	0	0	0	0	0	0	0	0	0	0	0	0	0	0	37.688	0	0	0	0
A7_k141_9173_flag__3_multi__30.0018_len__16694	0	0	0	0	0	0	150.117	0	0	0	0	0	0	0	0	0	0	0	0
A6_k141_20557_flag__1_multi__10.0000_len__16690	0	0	0	0	0	53.0437	0	0	0	0	0	0	0	0	0	0	0	0	0
A7_k141_8934_flag__3_multi__41.0025_len__16658	0	0	0	0	0	0	194.942	0	0	0	0	0	0	0	0	0	0	0	0
N3_NODE_54_length_16603_cov__11.565386	0	0	0	0	0	0	0	0	0	0	0	0	186.188	0	0	0	0	0	0
A6_k141_32735_flag__1_multi__17.0000_len__16598	0	0	0	0	0	77.9314	0	0	0	0	0	0	0	0	0	0	0	0	0
A6_k141_23250_flag__0_multi__13.0000_len__16582	0	0	0	0	0	63.3131	0	0	0	0	0	0	0	0	0	0	0	0	0
A6_k141_43510_flag__1_multi__11.0000_len__16566	0	0	0	0	0	54.6728	0	0	0	0	0	0	0	0	0	0	0	0	0
A6_k141_7509_flag__1_multi__10.0000_len__16456	0	0	0	0	0	46.9763	0	0	0	0	0	0	0	0	0	0	0	0	0
A6_k141_41458_flag__1_multi__8.0000_len__16420	0	0	0	0	0	36.9798	0	0	0	0	0	0	0	0	0	0	0	0	0
A9_k141_24690_flag__3_multi__43.3639_len__16347	0	0	0	0	0	0	0	0	113.629	0	0	0	0	0	0	0	0	0	0
A2_k141_18187_flag__3_multi__20.0000_len__16346	0	65.5469	0	0	0	0	0	0	0	0	0	0	0	0	0	0	0	0	0
N3_NODE_55_length_16330_cov__27.993671	0	0	0	0	0	0	0	0	0	0	0	0	432.222	0	0	0	0	0	0
A6_k141_12547_flag__1_multi__8.0000_len__16301	0	0	0	0	0	39.0496	0	0	0	0	0	0	0	0	0	0	0	0	0
A6_k141_10929_flag__0_multi__42.0000_len__16282	0	0	0	0	0	164.215	0	0	0	0	0	0	0	0	0	0	0	0	0
N5_k141_3921_flag__1_multi__9.0000_len__16146	0	0	0	0	0	0	0	0	0	0	0	0	0	0	48.0661	0	0	0	0
A6_k141_8957_flag__1_multi__9.0000_len__16140	0	0	0	0	0	43.1538	0	0	0	0	0	0	0	0	0	0	0	0	0
N1_k141_7568_flag__3_multi__35.0000_len__16123	0	0	0	0	0	0	0	0	0	0	284.744	0	0	0	0	0	0	0	0
N5_k141_2516_flag__1_multi__7.6382_len__16102	0	0	0	0	0	0	0	0	0	0	0	0	0	0	38.4554	0	0	0	0
A6_k141_42953_flag__0_multi__15.1007_len__16060	0	0	0	0	0	74.9025	0	0	0	0	0	0	0	0	0	0	0	0	0
N5_k141_15703_flag__1_multi__9.0000_len__16038	0	0	0	0	0	0	0	0	0	0	0	0	0	0	51.3069	0	0	0	0
A7_k141_8901_flag__3_multi__23.0014_len__16037	0	0	0	0	0	0	109.418	0	0	0	0	0	0	0	0	0	0	0	0
N3_NODE_56_length_15985_cov__10.723540	0	0	0	0	0	0	0	0	0	0	0	0	168.588	0	0	0	0	0	0
N3_NODE_57_length_15968_cov__17.125809	0	0	0	0	0	0	0	0	0	0	0	0	263.248	0	0	0	0	0	0
A6_k141_31988_flag__0_multi__9.0000_len__15921	0	0	0	0	0	39.9015	0	0	0	0	0	0	0	0	0	0	0	0	0
A2_k141_110123_flag__1_multi__8.0000_len__15916	0	27.1421	0	0	0	0	0	0	0	0	0	0	0	0	0	0	0	0	0
A6_k141_18174_flag__1_multi__10.4994_len__15875	0	0	0	0	0	46.3652	0	0	0	0	0	0	0	0	0	0	0	0	0
A6_k141_40758_flag__0_multi__7.0000_len__15818	0	0	0	0	0	33.3871	0	0	0	0	0	0	0	0	0	0	0	0	0
A6_k141_753_flag__1_multi__11.9233_len__15812	0	0	0	0	0	57.2799	0	0	0	0	0	0	0	0	0	0	0	0	0
A2_k141_11308_flag__3_multi__19.0000_len__15754	0	78.3269	0	0	0	0	0	0	0	0	0	0	0	0	0	0	0	0	0
A9_k141_10991_flag__0_multi__380.6322_len__15732	0	0	0	0	0	0	0	0	1464.82	0	0	0	0	0	0	0	0	0	0
A6_k141_32104_flag__1_multi__9.0000_len__15682	0	0	0	0	0	44.8209	0	0	0	0	0	0	0	0	0	0	0	0	0
A2_k141_10760_flag__3_multi__18.2821_len__15676	0	41.0636	0	0	0	0	0	0	0	0	0	0	0	0	0	0	0	0	0
A3_k141_5025_flag__0_multi__29.9857_len__15660	0	0	41.5044	0	0	0	0	0	0	0	0	0	0	0	0	0	0	0	0
N5_k141_13071_flag__1_multi__6.4793_len__15619	0	0	0	0	0	0	0	0	0	0	0	0	0	0	31.8919	0	0	0	0
N3_NODE_58_length_15608_cov__19.219250	0	0	0	0	0	0	0	0	0	0	0	0	301.54	0	0	0	0	0	0
A6_k141_30219_flag__1_multi__7.0000_len__15596	0	0	0	0	0	33.5352	0	0	0	0	0	0	0	0	0	0	0	0	0
A4_k141_28781_flag__3_multi__76.0000_len__15591	0	0	0	284.817	0	0	0	0	0	0	0	0	0	0	0	0	0	0	0
A6_k141_39822_flag__1_multi__9.0000_len__15581	0	0	0	0	0	39.5441	0	0	0	0	0	0	0	0	0	0	0	0	0
N5_k141_11261_flag__0_multi__11.0000_len__15543	0	0	0	0	0	0	0	0	0	0	0	0	0	0	50.0194	0	0	0	0
N3_NODE_59_length_15542_cov__8.800736	0	0	0	0	0	0	0	0	0	0	0	0	142.56	0	0	0	0	0	0
A3_k141_12904_flag__3_multi__22.0278_len__15521	0	0	107.873	0	0	0	0	0	0	0	0	0	0	0	0	0	0	0	0
A6_k141_20248_flag__1_multi__10.0000_len__15510	0	0	0	0	0	51.7332	0	0	0	0	0	0	0	0	0	0	0	0	0
A6_k141_15005_flag__1_multi__23.0000_len__15453	0	0	0	0	0	113.754	0	0	0	0	0	0	0	0	0	0	0	0	0
N5_k141_1605_flag__1_multi__9.0000_len__15441	0	0	0	0	0	0	0	0	0	0	0	0	0	0	49.0131	0	0	0	0
A6_k141_9775_flag__1_multi__10.0000_len__15434	0	0	0	0	0	50.0043	0	0	0	0	0	0	0	0	0	0	0	0	0
A9_k141_56365_flag__0_multi__38.4998_len__15357	0	0	0	0	0	0	0	0	91.5703	0	0	0	0	0	0	0	0	0	0
A2_k141_8972_flag__0_multi__45.9946_len__15351	0	150.597	0	0	0	0	0	0	0	0	0	0	0	0	0	0	0	0	0
A6_k141_30956_flag__1_multi__14.0000_len__15236	0	0	0	0	0	55.7614	0	0	0	0	0	0	0	0	0	0	0	0	0
A2_k141_91065_flag__3_multi__39.0000_len__15233	0	155.133	0	0	0	0	0	0	0	0	0	0	0	0	0	0	0	0	0
N5_k141_14910_flag__1_multi__8.0000_len__15209	0	0	0	0	0	0	0	0	0	0	0	0	0	0	39.7181	0	0	0	0
A6_k141_2138_flag__0_multi__23.0000_len__15102	0	0	0	0	0	116.905	0	0	0	0	0	0	0	0	0	0	0	0	0
N5_k141_18633_flag__1_multi__7.0000_len__14950	0	0	0	0	0	0	0	0	0	0	0	0	0	0	37.3688	0	0	0	0
A3_k141_29983_flag__1_multi__10.2132_len__14929	0	0	41.6211	0	0	0	0	0	0	0	0	0	0	0	0	0	0	0	0
A9_k141_19406_flag__0_multi__126.7793_len__14919	0	0	0	0	0	0	0	0	555.252	0	0	0	0	0	0	0	0	0	0
A9_k141_61947_flag__0_multi__47.0022_len__14900	0	0	0	0	0	0	0	0	184.841	0	0	0	0	0	0	0	0	0	0
N5_k141_4862_flag__1_multi__8.0000_len__14897	0	0	0	0	0	0	0	0	0	0	0	0	0	0	47.3853	0	0	0	0
N5_k141_13291_flag__1_multi__7.0000_len__14894	0	0	0	0	0	0	0	0	0	0	0	0	0	0	35.0149	0	0	0	0
A6_k141_30350_flag__1_multi__8.0000_len__14887	0	0	0	0	0	37.6173	0	0	0	0	0	0	0	0	0	0	0	0	0
A2_k141_7597_flag__1_multi__16.0000_len__14886	0	32.0371	0	0	0	0	0	0	0	0	0	0	0	0	0	0	0	0	0
N3_NODE_61_length_14886_cov__12.261412	0	0	0	0	0	0	0	0	0	0	0	0	195.542	0	0	0	0	0	0
A5_k141_25133_flag__1_multi__8.0000_len__14869	0	0	0	0	36.7969	0	0	0	0	0	0	0	0	0	0	0	0	0	0
A6_k141_34665_flag__1_multi__6.0000_len__14868	0	0	0	0	0	32.8607	0	0	0	0	0	0	0	0	0	0	0	0	0
A6_k141_36140_flag__1_multi__5.0000_len__14809	0	0	0	0	0	24.033	0	0	0	0	0	0	0	0	0	0	0	0	0
A3_k141_25718_flag__1_multi__12.1194_len__14758	0	0	45.6266	0	0	0	0	0	0	0	0	0	0	0	0	0	0	0	0
A6_k141_5597_flag__1_multi__9.0000_len__14717	0	0	0	0	0	42.4724	0	0	0	0	0	0	0	0	0	0	0	0	0
A3_k141_4643_flag__0_multi__32.0000_len__14675	0	0	146.335	0	0	0	0	0	0	0	0	0	0	0	0	0	0	0	0
N3_NODE_62_length_14639_cov__6.534353	0	0	0	0	0	0	0	0	0	0	0	0	105.079	0	0	0	0	0	0
A9_k141_65340_flag__0_multi__47.1396_len__14607	0	0	0	0	0	0	0	0	273.902	0	0	0	0	0	0	0	0	0	0
A6_k141_33147_flag__1_multi__11.0000_len__14594	0	0	0	0	0	52.358	0	0	0	0	0	0	0	0	0	0	0	0	0
A2_k141_96163_flag__1_multi__8.5626_len__14585	0	28.2994	0	0	0	0	0	0	0	0	0	0	0	0	0	0	0	0	0
A3_k141_57171_flag__1_multi__7.2665_len__14579	0	0	33.7039	0	0	0	0	0	0	0	0	0	0	0	0	0	0	0	0
A6_k141_19301_flag__1_multi__6.0000_len__14574	0	0	0	0	0	30.8977	0	0	0	0	0	0	0	0	0	0	0	0	0
A6_k141_27555_flag__0_multi__13.3848_len__14535	0	0	0	0	0	49.8498	0	0	0	0	0	0	0	0	0	0	0	0	0
A6_k141_35440_flag__1_multi__8.0000_len__14534	0	0	0	0	0	40.9885	0	0	0	0	0	0	0	0	0	0	0	0	0
N3_NODE_63_length_14504_cov__8.629801	0	0	0	0	0	0	0	0	0	0	0	0	139.505	0	0	0	0	0	0
A2_k141_64711_flag__3_multi__64.0000_len__14468	0	253.502	0	0	0	0	0	0	0	0	0	0	0	0	0	0	0	0	0
A6_k141_11098_flag__1_multi__9.0000_len__14435	0	0	0	0	0	46.7487	0	0	0	0	0	0	0	0	0	0	0	0	0
A3_k141_48046_flag__0_multi__17.7835_len__14434	0	0	41.6075	0	0	0	0	0	0	0	0	0	0	0	0	0	0	0	0
A2_k141_105269_flag__0_multi__25.0000_len__14390	0	100.167	0	0	0	0	0	0	0	0	0	0	0	0	0	0	0	0	0
A2_k141_21798_flag__3_multi__44.0000_len__14358	0	65.8346	0	0	0	0	0	0	0	0	0	0	0	0	0	0	0	0	0
A6_k141_2810_flag__1_multi__7.0000_len__14340	0	0	0	0	0	31.9356	0	0	0	0	0	0	0	0	0	0	0	0	0
N1_k141_3449_flag__3_multi__59.0042_len__14260	0	0	0	0	0	0	0	0	0	0	495.501	0	0	0	0	0	0	0	0
N5_k141_2156_flag__1_multi__10.0000_len__14258	0	0	0	0	0	0	0	0	0	0	0	0	0	0	50.3775	0	0	0	0
N5_k141_15709_flag__1_multi__9.0000_len__14248	0	0	0	0	0	0	0	0	0	0	0	0	0	0	47.8053	0	0	0	0
A6_k141_36686_flag__1_multi__9.0000_len__14225	0	0	0	0	0	44.3001	0	0	0	0	0	0	0	0	0	0	0	0	0
A6_k141_39510_flag__0_multi__8.9926_len__14220	0	0	0	0	0	43.2392	0	0	0	0	0	0	0	0	0	0	0	0	0
A6_k141_35815_flag__0_multi__14.5473_len__14131	0	0	0	0	0	73.3016	0	0	0	0	0	0	0	0	0	0	0	0	0
A7_k141_3923_flag__3_multi__15.0011_len__14112	0	0	0	0	0	0	67.0161	0	0	0	0	0	0	0	0	0	0	0	0
A6_k141_9779_flag__1_multi__10.0000_len__14091	0	0	0	0	0	49.5195	0	0	0	0	0	0	0	0	0	0	0	0	0
A2_k141_47404_flag__0_multi__35.3173_len__14066	0	101.106	0	0	0	0	0	0	0	0	0	0	0	0	0	0	0	0	0
A3_k141_29828_flag__0_multi__17.6867_len__14062	0	0	62.6757	0	0	0	0	0	0	0	0	0	0	0	0	0	0	0	0
A2_k141_44286_flag__1_multi__10.2872_len__14061	0	34.0689	0	0	0	0	0	0	0	0	0	0	0	0	0	0	0	0	0
A6_k141_29153_flag__1_multi__8.0000_len__14052	0	0	0	0	0	41.759	0	0	0	0	0	0	0	0	0	0	0	0	0
A6_k141_20116_flag__0_multi__219.5610_len__14039	0	0	0	0	0	955.713	0	0	0	0	0	0	0	0	0	0	0	0	0
A6_k141_8722_flag__1_multi__11.0000_len__14038	0	0	0	0	0	48.8886	0	0	0	0	0	0	0	0	0	0	0	0	0
A2_k141_31778_flag__0_multi__16.0000_len__13993	0	64.6481	0	0	0	0	0	0	0	0	0	0	0	0	0	0	0	0	0
A6_k141_44389_flag__1_multi__6.0000_len__13970	0	0	0	0	0	33.0554	0	0	0	0	0	0	0	0	0	0	0	0	0
A3_k141_35708_flag__0_multi__11.5883_len__13955	0	0	53.0959	0	0	0	0	0	0	0	0	0	0	0	0	0	0	0	0
A6_k141_15022_flag__1_multi__7.0000_len__13909	0	0	0	0	0	31.091	0	0	0	0	0	0	0	0	0	0	0	0	0
A3_k141_79562_flag__0_multi__22.1117_len__13889	0	0	91.9087	0	0	0	0	0	0	0	0	0	0	0	0	0	0	0	0
A3_k141_26138_flag__0_multi__15.4028_len__13884	0	0	51.8694	0	0	0	0	0	0	0	0	0	0	0	0	0	0	0	0
A3_k141_50825_flag__1_multi__17.1244_len__13875	0	0	55.2758	0	0	0	0	0	0	0	0	0	0	0	0	0	0	0	0
N5_k141_4610_flag__1_multi__7.0000_len__13861	0	0	0	0	0	0	0	0	0	0	0	0	0	0	32.2637	0	0	0	0
A6_k141_34172_flag__1_multi__11.0000_len__13858	0	0	0	0	0	51.1805	0	0	0	0	0	0	0	0	0	0	0	0	0
A6_k141_12583_flag__1_multi__11.0000_len__13825	0	0	0	0	0	51.395	0	0	0	0	0	0	0	0	0	0	0	0	0
A7_k141_4841_flag__1_multi__8.0000_len__13760	0	0	0	0	0	0	35.5502	0	0	0	0	0	0	0	0	0	0	0	0
A6_k141_26276_flag__1_multi__9.0000_len__13741	0	0	0	0	0	44.5608	0	0	0	0	0	0	0	0	0	0	0	0	0
N1_k141_9918_flag__1_multi__8.0000_len__13720	0	0	0	0	0	0	0	0	0	0	58.585	0	0	0	0	0	0	0	0
N3_NODE_64_length_13690_cov__24.019509	0	0	0	0	0	0	0	0	0	0	0	0	371.013	0	0	0	0	0	0
A2_k141_153041_flag__1_multi__63.0000_len__13684	0	47.3539	0	0	0	0	0	0	0	0	0	0	0	0	0	0	0	0	0
A2_k141_25511_flag__3_multi__69.0000_len__13547	0	199.382	0	0	0	0	0	0	0	0	0	0	0	0	0	0	0	0	0
A2_k141_79610_flag__3_multi__11.4559_len__13543	0	37.5827	0	0	0	0	0	0	0	0	0	0	0	0	0	0	0	0	0
A6_k141_24485_flag__0_multi__27.0000_len__13519	0	0	0	0	0	125.215	0	0	0	0	0	0	0	0	0	0	0	0	0
A6_k141_23128_flag__0_multi__17.1230_len__13510	0	0	0	0	0	74.4993	0	0	0	0	0	0	0	0	0	0	0	0	0
A6_k141_25932_flag__0_multi__14.0000_len__13502	0	0	0	0	0	60.5606	0	0	0	0	0	0	0	0	0	0	0	0	0
N5_k141_2405_flag__1_multi__15.0000_len__13466	0	0	0	0	0	0	0	0	0	0	0	0	0	0	79.091	0	0	0	0
A6_k141_14356_flag__0_multi__8.0000_len__13437	0	0	0	0	0	39.9678	0	0	0	0	0	0	0	0	0	0	0	0	0
A6_k141_19158_flag__0_multi__14.9964_len__13424	0	0	0	0	0	71.0804	0	0	0	0	0	0	0	0	0	0	0	0	0
A6_k141_25599_flag__1_multi__36.0000_len__13418	0	0	0	0	0	179.587	0	0	0	0	0	0	0	0	0	0	0	0	0
N5_k141_21166_flag__1_multi__8.0000_len__13414	0	0	0	0	0	0	0	0	0	0	0	0	0	0	42.1607	0	0	0	0
A3_k141_8016_flag__3_multi__18.5584_len__13398	0	0	82.858	0	0	0	0	0	0	0	0	0	0	0	0	0	0	0	0
A3_k141_85048_flag__0_multi__103.0000_len__13354	0	0	467.831	0	0	0	0	0	0	0	0	0	0	0	0	0	0	0	0
A2_k141_61551_flag__1_multi__8.0000_len__13339	0	32.2254	0	0	0	0	0	0	0	0	0	0	0	0	0	0	0	0	0
A6_k141_40953_flag__1_multi__6.0000_len__13336	0	0	0	0	0	30.7051	0	0	0	0	0	0	0	0	0	0	0	0	0
N5_k141_20800_flag__0_multi__12.0233_len__13332	0	0	0	0	0	0	0	0	0	0	0	0	0	0	63.8881	0	0	0	0
A9_k141_10822_flag__3_multi__45.0000_len__13330	0	0	0	0	0	0	0	0	111.331	0	0	0	0	0	0	0	0	0	0
A2_k141_73549_flag__0_multi__10.3041_len__13325	0	31.2963	0	0	0	0	0	0	0	0	0	0	0	0	0	0	0	0	0
A6_k141_15184_flag__1_multi__9.0000_len__13260	0	0	0	0	0	43.3874	0	0	0	0	0	0	0	0	0	0	0	0	0
A6_k141_12520_flag__0_multi__212.6553_len__13257	0	0	0	0	0	455.911	0	0	0	0	0	0	0	0	0	0	0	0	0
N3_NODE_65_length_13256_cov__7.578971	0	0	0	0	0	0	0	0	0	0	0	0	123.629	0	0	0	0	0	0
A6_k141_35866_flag__1_multi__5.0000_len__13254	0	0	0	0	0	25.024	0	0	0	0	0	0	0	0	0	0	0	0	0
A2_k141_70102_flag__0_multi__12.0000_len__13203	0	36.7688	0	0	0	0	0	0	0	0	0	0	0	0	0	0	0	0	0
A9_k141_12005_flag__0_multi__232.0338_len__13191	0	0	0	0	0	0	0	0	846.363	0	0	0	0	0	0	0	0	0	0
N5_k141_20145_flag__1_multi__10.0607_len__13185	0	0	0	0	0	0	0	0	0	0	0	0	0	0	55.4165	0	0	0	0
A2_k141_8531_flag__1_multi__349.7316_len__13172	0	23.0549	0	0	0	0	0	0	0	0	0	0	0	0	0	0	0	0	0
A2_k141_67439_flag__0_multi__20.8780_len__13154	0	44.2219	0	0	0	0	0	0	0	0	0	0	0	0	0	0	0	0	0
A2_k141_59996_flag__0_multi__20.0000_len__13126	0	74.4577	0	0	0	0	0	0	0	0	0	0	0	0	0	0	0	0	0
A6_k141_9249_flag__1_multi__15.4454_len__13104	0	0	0	0	0	81.9669	0	0	0	0	0	0	0	0	0	0	0	0	0
A6_k141_19415_flag__1_multi__9.0000_len__13078	0	0	0	0	0	41.6502	0	0	0	0	0	0	0	0	0	0	0	0	0
A9_k141_85457_flag__1_multi__190.0000_len__13006	0	0	0	0	0	0	0	0	564.242	0	0	0	0	0	0	0	0	0	0
A6_k141_24717_flag__1_multi__8.0000_len__12998	0	0	0	0	0	38.8641	0	0	0	0	0	0	0	0	0	0	0	0	0
A6_k141_12438_flag__1_multi__11.3071_len__12989	0	0	0	0	0	53.1315	0	0	0	0	0	0	0	0	0	0	0	0	0
A2_k141_67642_flag__0_multi__14.0000_len__12969	0	51.2838	0	0	0	0	0	0	0	0	0	0	0	0	0	0	0	0	0
A9_k141_47419_flag__1_multi__14.0000_len__12952	0	0	0	0	0	0	0	0	59.6178	0	0	0	0	0	0	0	0	0	0
A3_k141_38927_flag__1_multi__41.0146_len__12945	0	0	84.3516	0	0	0	0	0	0	0	0	0	0	0	0	0	0	0	0
A9_k141_41409_flag__0_multi__27.0000_len__12923	0	0	0	0	0	0	0	0	82.9298	0	0	0	0	0	0	0	0	0	0
N3_NODE_66_length_12907_cov__11.133442	0	0	0	0	0	0	0	0	0	0	0	0	175.789	0	0	0	0	0	0
A6_k141_20094_flag__0_multi__8.0000_len__12905	0	0	0	0	0	37.2661	0	0	0	0	0	0	0	0	0	0	0	0	0
A2_k141_134054_flag__3_multi__12.0009_len__12874	0	50.9977	0	0	0	0	0	0	0	0	0	0	0	0	0	0	0	0	0
N5_k141_7044_flag__1_multi__8.0000_len__12839	0	0	0	0	0	0	0	0	0	0	0	0	0	0	41.6911	0	0	0	0
N3_NODE_67_length_12795_cov__8.291837	0	0	0	0	0	0	0	0	0	0	0	0	132.245	0	0	0	0	0	0
A6_k141_34569_flag__0_multi__32.0000_len__12743	0	0	0	0	0	152.361	0	0	0	0	0	0	0	0	0	0	0	0	0
A6_k141_11642_flag__1_multi__9.0000_len__12729	0	0	0	0	0	41.4893	0	0	0	0	0	0	0	0	0	0	0	0	0
A6_k141_23812_flag__1_multi__11.0000_len__12719	0	0	0	0	0	53.6576	0	0	0	0	0	0	0	0	0	0	0	0	0
A7_k141_3258_flag__1_multi__8.0000_len__12707	0	0	0	0	0	0	37.9039	0	0	0	0	0	0	0	0	0	0	0	0
A2_k141_18202_flag__0_multi__58.9518_len__12688	0	98.9398	0	0	0	0	0	0	0	0	0	0	0	0	0	0	0	0	0
N3_NODE_68_length_12659_cov__10.330768	0	0	0	0	0	0	0	0	0	0	0	0	164.277	0	0	0	0	0	0
N5_k141_14252_flag__1_multi__10.0000_len__12659	0	0	0	0	0	0	0	0	0	0	0	0	0	0	47.5014	0	0	0	0
A3_k141_106606_flag__0_multi__21.9096_len__12658	0	0	71.0653	0	0	0	0	0	0	0	0	0	0	0	0	0	0	0	0
A6_k141_37513_flag__0_multi__66.0304_len__12655	0	0	0	0	0	327.404	0	0	0	0	0	0	0	0	0	0	0	0	0
A7_k141_7557_flag__3_multi__16.0013_len__12644	0	0	0	0	0	0	80.2528	0	0	0	0	0	0	0	0	0	0	0	0
A6_k141_6707_flag__1_multi__11.0000_len__12629	0	0	0	0	0	44.9491	0	0	0	0	0	0	0	0	0	0	0	0	0
A2_k141_38016_flag__1_multi__12.3832_len__12601	0	25.1179	0	0	0	0	0	0	0	0	0	0	0	0	0	0	0	0	0
N5_k141_20751_flag__1_multi__7.0000_len__12546	0	0	0	0	0	0	0	0	0	0	0	0	0	0	37.6196	0	0	0	0
A7_k141_2699_flag__1_multi__7.0000_len__12543	0	0	0	0	0	0	32.1996	0	0	0	0	0	0	0	0	0	0	0	0
N5_k141_6866_flag__1_multi__11.0000_len__12542	0	0	0	0	0	0	0	0	0	0	0	0	0	0	50.2485	0	0	0	0
A6_k141_26946_flag__0_multi__50.7915_len__12541	0	0	0	0	0	245.344	0	0	0	0	0	0	0	0	0	0	0	0	0
A3_k141_38952_flag__1_multi__90.6256_len__12514	0	0	25.7615	0	0	0	0	0	0	0	0	0	0	0	0	0	0	0	0
N4_NODE_1307_length_1001_cov__4.600423_fragment_1	0	0	0	0	0	0	0	0	0	0	0	0	0	0	77.7487	0	0	0	0
N3_NODE_69_length_12456_cov__10.034191	0	0	0	0	0	0	0	0	0	0	0	0	160.543	0	0	0	0	0	0
N5_k141_16699_flag__0_multi__14.0000_len__12447	0	0	0	0	0	0	0	0	0	0	0	0	0	0	69.4256	0	0	0	0
A6_k141_34583_flag__1_multi__6.0000_len__12439	0	0	0	0	0	29.0223	0	0	0	0	0	0	0	0	0	0	0	0	0
N5_k141_20627_flag__1_multi__6.9941_len__12430	0	0	0	0	0	0	0	0	0	0	0	0	0	0	36.6422	0	0	0	0
A6_k141_12474_flag__1_multi__10.0000_len__12423	0	0	0	0	0	37.5824	0	0	0	0	0	0	0	0	0	0	0	0	0
A6_k141_41958_flag__1_multi__11.0000_len__12406	0	0	0	0	0	53.1605	0	0	0	0	0	0	0	0	0	0	0	0	0
A3_k141_4014_flag__0_multi__40.2127_len__12375	0	0	134.456	0	0	0	0	0	0	0	0	0	0	0	0	0	0	0	0
A6_k141_3625_flag__3_multi__30.0025_len__12316	0	0	0	0	0	149.875	0	0	0	0	0	0	0	0	0	0	0	0	0
N5_k141_2890_flag__1_multi__10.0000_len__12290	0	0	0	0	0	0	0	0	0	0	0	0	0	0	44.2252	0	0	0	0
A9_k141_4927_flag__0_multi__122.5212_len__12271	0	0	0	0	0	0	0	0	361.074	0	0	0	0	0	0	0	0	0	0
A3_k141_131444_flag__0_multi__8.0143_len__12259	0	0	35.6287	0	0	0	0	0	0	0	0	0	0	0	0	0	0	0	0
A6_k141_25424_flag__1_multi__9.0000_len__12253	0	0	0	0	0	39.0408	0	0	0	0	0	0	0	0	0	0	0	0	0
N5_k141_3016_flag__1_multi__8.4674_len__12234	0	0	0	0	0	0	0	0	0	0	0	0	0	0	47.2395	0	0	0	0
N3_NODE_70_length_12186_cov__29.812134	0	0	0	0	0	0	0	0	0	0	0	0	475.792	0	0	0	0	0	0
A6_k141_31432_flag__1_multi__5.0000_len__12170	0	0	0	0	0	26.8337	0	0	0	0	0	0	0	0	0	0	0	0	0
N3_NODE_71_length_12158_cov__9.464182	0	0	0	0	0	0	0	0	0	0	0	0	154.259	0	0	0	0	0	0
A9_k141_8246_flag__0_multi__403.8761_len__12150	0	0	0	0	0	0	0	0	1444.27	0	0	0	0	0	0	0	0	0	0
N3_NODE_72_length_12126_cov__8.725458	0	0	0	0	0	0	0	0	0	0	0	0	139.785	0	0	0	0	0	0
A6_k141_42040_flag__1_multi__9.0000_len__12121	0	0	0	0	0	36.2035	0	0	0	0	0	0	0	0	0	0	0	0	0
N3_NODE_73_length_12114_cov__14.072228	0	0	0	0	0	0	0	0	0	0	0	0	221.728	0	0	0	0	0	0
A6_k141_44723_flag__1_multi__6.0000_len__12107	0	0	0	0	0	31.3986	0	0	0	0	0	0	0	0	0	0	0	0	0
A6_k141_8808_flag__1_multi__8.0000_len__12096	0	0	0	0	0	35.2237	0	0	0	0	0	0	0	0	0	0	0	0	0
A6_k141_6018_flag__1_multi__7.0000_len__12080	0	0	0	0	0	31.9968	0	0	0	0	0	0	0	0	0	0	0	0	0
A4_k141_73613_flag__3_multi__16.0013_len__12054	0	0	0	77.3166	0	0	0	0	0	0	0	0	0	0	0	0	0	0	0
A2_k141_18290_flag__1_multi__17.0000_len__12051	0	30.5233	0	0	0	0	0	0	0	0	0	0	0	0	0	0	0	0	0
A6_k141_13679_flag__0_multi__13.0030_len__12032	0	0	0	0	0	68.3837	0	0	0	0	0	0	0	0	0	0	0	0	0
A9_k141_14458_flag__0_multi__93.1838_len__12026	0	0	0	0	0	0	0	0	339.965	0	0	0	0	0	0	0	0	0	0
A6_k141_15736_flag__1_multi__8.0000_len__12015	0	0	0	0	0	37.7969	0	0	0	0	0	0	0	0	0	0	0	0	0
N5_k141_8027_flag__0_multi__8.9982_len__11997	0	0	0	0	0	0	0	0	0	0	0	0	0	0	51.6137	0	0	0	0
A2_k141_137587_flag__1_multi__8.0370_len__11993	0	28.1744	0	0	0	0	0	0	0	0	0	0	0	0	0	0	0	0	0
A6_k141_19244_flag__0_multi__19.0000_len__11978	0	0	0	0	0	77.5314	0	0	0	0	0	0	0	0	0	0	0	0	0
A6_k141_23458_flag__1_multi__6.0000_len__11976	0	0	0	0	0	32.4877	0	0	0	0	0	0	0	0	0	0	0	0	0
A3_k141_27108_flag__1_multi__6.0000_len__11932	0	0	26.1465	0	0	0	0	0	0	0	0	0	0	0	0	0	0	0	0
A6_k141_15877_flag__0_multi__12.0014_len__11876	0	0	0	0	0	57.5738	0	0	0	0	0	0	0	0	0	0	0	0	0
A6_k141_771_flag__1_multi__11.0000_len__11854	0	0	0	0	0	46.8117	0	0	0	0	0	0	0	0	0	0	0	0	0
A3_k141_76157_flag__1_multi__8.3382_len__11850	0	0	35.9809	0	0	0	0	0	0	0	0	0	0	0	0	0	0	0	0
N3_NODE_75_length_11847_cov__7.714213	0	0	0	0	0	0	0	0	0	0	0	0	120.604	0	0	0	0	0	0
N5_k141_23190_flag__1_multi__7.0000_len__11818	0	0	0	0	0	0	0	0	0	0	0	0	0	0	36.7932	0	0	0	0
N4_NODE_5_length_11816_cov__26.539240	0	0	0	0	0	0	0	0	0	0	0	0	0	373.739	0	0	0	0	0
A6_k141_35131_flag__1_multi__7.0000_len__11798	0	0	0	0	0	34.3834	0	0	0	0	0	0	0	0	0	0	0	0	0
N5_k141_10354_flag__1_multi__7.0000_len__11794	0	0	0	0	0	0	0	0	0	0	0	0	0	0	37.8015	0	0	0	0
A2_k141_44215_flag__0_multi__13.0000_len__11790	0	53.5099	0	0	0	0	0	0	0	0	0	0	0	0	0	0	0	0	0
A6_k141_22644_flag__1_multi__7.0000_len__11781	0	0	0	0	0	33.1337	0	0	0	0	0	0	0	0	0	0	0	0	0
N5_k141_22616_flag__1_multi__7.0000_len__11762	0	0	0	0	0	0	0	0	0	0	0	0	0	0	36.1495	0	0	0	0
A6_k141_8968_flag__1_multi__8.0000_len__11756	0	0	0	0	0	38.5211	0	0	0	0	0	0	0	0	0	0	0	0	0
N5_k141_9811_flag__1_multi__10.0000_len__11741	0	0	0	0	0	0	0	0	0	0	0	0	0	0	52.2702	0	0	0	0
A6_k141_3239_flag__1_multi__9.0000_len__11733	0	0	0	0	0	46.316	0	0	0	0	0	0	0	0	0	0	0	0	0
A4_k141_46313_flag__0_multi__7.0233_len__11732	0	0	0	28.7047	0	0	0	0	0	0	0	0	0	0	0	0	0	0	0
A4_k141_28000_flag__0_multi__24.9924_len__11728	0	0	0	87.7017	0	0	0	0	0	0	0	0	0	0	0	0	0	0	0
A2_k141_51131_flag__0_multi__10.0000_len__11719	0	35.4028	0	0	0	0	0	0	0	0	0	0	0	0	0	0	0	0	0
A2_k141_2904_flag__1_multi__9.0000_len__11702	0	28.8751	0	0	0	0	0	0	0	0	0	0	0	0	0	0	0	0	0
A3_k141_66901_flag__1_multi__38.6027_len__11689	0	0	130.559	0	0	0	0	0	0	0	0	0	0	0	0	0	0	0	0
N5_k141_21567_flag__1_multi__5.3182_len__11689	0	0	0	0	0	0	0	0	0	0	0	0	0	0	28.6058	0	0	0	0
N5_k141_20378_flag__0_multi__33.0000_len__11688	0	0	0	0	0	0	0	0	0	0	0	0	0	0	177.183	0	0	0	0
A6_k141_37994_flag__1_multi__10.0000_len__11684	0	0	0	0	0	48.4754	0	0	0	0	0	0	0	0	0	0	0	0	0
A3_k141_5189_flag__0_multi__41.4639_len__11674	0	0	190.411	0	0	0	0	0	0	0	0	0	0	0	0	0	0	0	0
A9_k141_51080_flag__0_multi__66.0968_len__11658	0	0	0	0	0	0	0	0	239.248	0	0	0	0	0	0	0	0	0	0
A6_k141_6767_flag__0_multi__151.2566_len__11645	0	0	0	0	0	768.017	0	0	0	0	0	0	0	0	0	0	0	0	0
A2_k141_4694_flag__3_multi__13.0000_len__11629	0	48.7337	0	0	0	0	0	0	0	0	0	0	0	0	0	0	0	0	0
A6_k141_9350_flag__1_multi__7.0000_len__11592	0	0	0	0	0	38.1858	0	0	0	0	0	0	0	0	0	0	0	0	0
N5_k141_4349_flag__0_multi__8.0000_len__11582	0	0	0	0	0	0	0	0	0	0	0	0	0	0	42.0576	0	0	0	0
A9_k141_6293_flag__0_multi__253.0722_len__11573	0	0	0	0	0	0	0	0	694.948	0	0	0	0	0	0	0	0	0	0
A2_k141_148061_flag__3_multi__11.0000_len__11551	0	37.7691	0	0	0	0	0	0	0	0	0	0	0	0	0	0	0	0	0
A6_k141_23237_flag__0_multi__14.9830_len__11548	0	0	0	0	0	72.7963	0	0	0	0	0	0	0	0	0	0	0	0	0
A6_k141_30542_flag__1_multi__6.0000_len__11547	0	0	0	0	0	31.1538	0	0	0	0	0	0	0	0	0	0	0	0	0
A9_k141_16402_flag__0_multi__15.0000_len__11537	0	0	0	0	0	0	0	0	63.7267	0	0	0	0	0	0	0	0	0	0
A3_k141_110871_flag__1_multi__30.6910_len__11535	0	0	31.3288	0	0	0	0	0	0	0	0	0	0	0	0	0	0	0	0
A6_k141_6698_flag__1_multi__8.0000_len__11530	0	0	0	0	0	35.4039	0	0	0	0	0	0	0	0	0	0	0	0	0
N5_k141_9705_flag__1_multi__8.0000_len__11525	0	0	0	0	0	0	0	0	0	0	0	0	0	0	41.0717	0	0	0	0
A7_k141_7385_flag__3_multi__24.0021_len__11509	0	0	0	0	0	0	116.176	0	0	0	0	0	0	0	0	0	0	0	0
N5_k141_2729_flag__0_multi__21.4111_len__11488	0	0	0	0	0	0	0	0	0	0	0	0	0	0	116.904	0	0	0	0
A3_k141_134308_flag__1_multi__7.9060_len__11486	0	0	28.5199	0	0	0	0	0	0	0	0	0	0	0	0	0	0	0	0
N3_NODE_76_length_11447_cov__8.023876	0	0	0	0	0	0	0	0	0	0	0	0	132.054	0	0	0	0	0	0
A9_k141_24456_flag__0_multi__33.0000_len__11446	0	0	0	0	0	0	0	0	127.277	0	0	0	0	0	0	0	0	0	0
N3_NODE_77_length_11446_cov__6.914845	0	0	0	0	0	0	0	0	0	0	0	0	115.008	0	0	0	0	0	0
A6_k141_35937_flag__0_multi__11.0038_len__11420	0	0	0	0	0	56.6334	0	0	0	0	0	0	0	0	0	0	0	0	0
A9_k141_14998_flag__0_multi__490.8212_len__11420	0	0	0	0	0	0	0	0	1769.42	0	0	0	0	0	0	0	0	0	0
A6_k141_13943_flag__1_multi__8.0000_len__11414	0	0	0	0	0	40.793	0	0	0	0	0	0	0	0	0	0	0	0	0
A7_k141_3058_flag__3_multi__37.0000_len__11387	0	0	0	0	0	0	180.206	0	0	0	0	0	0	0	0	0	0	0	0
A9_k141_7422_flag__0_multi__90.9450_len__11364	0	0	0	0	0	0	0	0	262.553	0	0	0	0	0	0	0	0	0	0
A6_k141_10141_flag__1_multi__7.0000_len__11356	0	0	0	0	0	36.3957	0	0	0	0	0	0	0	0	0	0	0	0	0
A2_k141_158273_flag__1_multi__5.2683_len__11331	0	22.4597	0	0	0	0	0	0	0	0	0	0	0	0	0	0	0	0	0
N5_k141_10287_flag__1_multi__13.9930_len__11323	0	0	0	0	0	0	0	0	0	0	0	0	0	0	78.8693	0	0	0	0
A3_k141_16372_flag__0_multi__10.2962_len__11314	0	0	36.0769	0	0	0	0	0	0	0	0	0	0	0	0	0	0	0	0
N3_NODE_78_length_11314_cov__9.517097	0	0	0	0	0	0	0	0	0	0	0	0	155.046	0	0	0	0	0	0
N5_k141_16339_flag__1_multi__5.7532_len__11296	0	0	0	0	0	0	0	0	0	0	0	0	0	0	33.7427	0	0	0	0
A6_k141_28864_flag__1_multi__8.0000_len__11289	0	0	0	0	0	44.2956	0	0	0	0	0	0	0	0	0	0	0	0	0
A6_k141_2526_flag__1_multi__8.0000_len__11287	0	0	0	0	0	38.8786	0	0	0	0	0	0	0	0	0	0	0	0	0
A2_k141_42303_flag__1_multi__9.9620_len__11275	0	38.1246	0	0	0	0	0	0	0	0	0	0	0	0	0	0	0	0	0
N3_NODE_79_length_11271_cov__22.325874	0	0	0	0	0	0	0	0	0	0	0	0	344.345	0	0	0	0	0	0
A9_k141_37032_flag__0_multi__25.0723_len__11252	0	0	0	0	0	0	0	0	97.8384	0	0	0	0	0	0	0	0	0	0
A2_k141_82403_flag__1_multi__6.0000_len__11249	0	26.0455	0	0	0	0	0	0	0	0	0	0	0	0	0	0	0	0	0
A6_k141_42217_flag__3_multi__21.0019_len__11233	0	0	0	0	0	103.455	0	0	0	0	0	0	0	0	0	0	0	0	0
N5_k141_13139_flag__1_multi__12.0000_len__11222	0	0	0	0	0	0	0	0	0	0	0	0	0	0	62.29	0	0	0	0
A6_k141_37987_flag__1_multi__9.0000_len__11218	0	0	0	0	0	37.6394	0	0	0	0	0	0	0	0	0	0	0	0	0
A6_k141_4487_flag__0_multi__24.9758_len__11211	0	0	0	0	0	123.912	0	0	0	0	0	0	0	0	0	0	0	0	0
A2_k141_131182_flag__3_multi__12.3476_len__11202	0	45.2459	0	0	0	0	0	0	0	0	0	0	0	0	0	0	0	0	0
A3_k141_50640_flag__1_multi__21.5230_len__11188	0	0	45.7783	0	0	0	0	0	0	0	0	0	0	0	0	0	0	0	0
A6_k141_29306_flag__0_multi__16.0624_len__11161	0	0	0	0	0	87.7786	0	0	0	0	0	0	0	0	0	0	0	0	0
A9_k141_27355_flag__0_multi__149.5122_len__11142	0	0	0	0	0	0	0	0	507.463	0	0	0	0	0	0	0	0	0	0
A6_k141_3079_flag__1_multi__6.0000_len__11131	0	0	0	0	0	29.5676	0	0	0	0	0	0	0	0	0	0	0	0	0
A2_k141_1533_flag__1_multi__26.0000_len__11130	0	61.2945	0	0	0	0	0	0	0	0	0	0	0	0	0	0	0	0	0
A2_k141_47846_flag__0_multi__10.9970_len__11123	0	41.9141	0	0	0	0	0	0	0	0	0	0	0	0	0	0	0	0	0
A2_k141_70936_flag__3_multi__15.0000_len__11108	0	54.0999	0	0	0	0	0	0	0	0	0	0	0	0	0	0	0	0	0
A9_k141_77383_flag__0_multi__19.0312_len__11101	0	0	0	0	0	0	0	0	75.3406	0	0	0	0	0	0	0	0	0	0
A6_k141_31758_flag__1_multi__7.0000_len__11074	0	0	0	0	0	30.1806	0	0	0	0	0	0	0	0	0	0	0	0	0
A6_k141_27534_flag__1_multi__12.0000_len__11069	0	0	0	0	0	56.2396	0	0	0	0	0	0	0	0	0	0	0	0	0
A6_k141_36024_flag__1_multi__9.0000_len__11059	0	0	0	0	0	44.0634	0	0	0	0	0	0	0	0	0	0	0	0	0
A2_k141_61347_flag__0_multi__67.0000_len__10993	0	270.8	0	0	0	0	0	0	0	0	0	0	0	0	0	0	0	0	0
A2_k141_92505_flag__1_multi__6.0000_len__10988	0	21.0199	0	0	0	0	0	0	0	0	0	0	0	0	0	0	0	0	0
A9_k141_37306_flag__0_multi__16.6363_len__10961	0	0	0	0	0	0	0	0	70.9794	0	0	0	0	0	0	0	0	0	0
N3_NODE_80_length_10940_cov__6.375379	0	0	0	0	0	0	0	0	0	0	0	0	106.537	0	0	0	0	0	0
N5_k141_15895_flag__1_multi__13.0000_len__10939	0	0	0	0	0	0	0	0	0	0	0	0	0	0	67.9268	0	0	0	0
A6_k141_32962_flag__0_multi__16.0000_len__10917	0	0	0	0	0	79.5746	0	0	0	0	0	0	0	0	0	0	0	0	0
A2_k141_80873_flag__1_multi__7.0000_len__10901	0	29.2312	0	0	0	0	0	0	0	0	0	0	0	0	0	0	0	0	0
A9_k141_78310_flag__0_multi__92.3907_len__10890	0	0	0	0	0	0	0	0	176.819	0	0	0	0	0	0	0	0	0	0
A6_k141_43961_flag__1_multi__16.0000_len__10880	0	0	0	0	0	52.9956	0	0	0	0	0	0	0	0	0	0	0	0	0
A9_k141_54802_flag__0_multi__83.6726_len__10877	0	0	0	0	0	0	0	0	220.841	0	0	0	0	0	0	0	0	0	0
A9_k141_33689_flag__1_multi__58.0651_len__10851	0	0	0	0	0	0	0	0	158.275	0	0	0	0	0	0	0	0	0	0
A6_k141_14426_flag__1_multi__10.0000_len__10841	0	0	0	0	0	40.3604	0	0	0	0	0	0	0	0	0	0	0	0	0
A3_k141_84068_flag__1_multi__36.0000_len__10832	0	0	34.8021	0	0	0	0	0	0	0	0	0	0	0	0	0	0	0	0
A2_k141_38032_flag__0_multi__7.0000_len__10826	0	27.8533	0	0	0	0	0	0	0	0	0	0	0	0	0	0	0	0	0
A6_k141_32670_flag__1_multi__11.0000_len__10820	0	0	0	0	0	56.3548	0	0	0	0	0	0	0	0	0	0	0	0	0
A6_k141_31606_flag__1_multi__6.0000_len__10817	0	0	0	0	0	31.2514	0	0	0	0	0	0	0	0	0	0	0	0	0
A9_k141_78464_flag__0_multi__19.9484_len__10809	0	0	0	0	0	0	0	0	86.373	0	0	0	0	0	0	0	0	0	0
N5_k141_22365_flag__1_multi__8.0000_len__10785	0	0	0	0	0	0	0	0	0	0	0	0	0	0	41.2104	0	0	0	0
N5_k141_23485_flag__3_multi__15.0014_len__10774	0	0	0	0	0	0	0	0	0	0	0	0	0	0	80.717	0	0	0	0
N4_NODE_6_length_10772_cov__10.379491	0	0	0	0	0	0	0	0	0	0	0	0	0	153.551	0	0	0	0	0
N5_k141_4672_flag__1_multi__9.0000_len__10766	0	0	0	0	0	0	0	0	0	0	0	0	0	0	46.14	0	0	0	0
A3_k141_7190_flag__0_multi__23.0010_len__10754	0	0	108.065	0	0	0	0	0	0	0	0	0	0	0	0	0	0	0	0
A6_k141_39981_flag__1_multi__9.0000_len__10749	0	0	0	0	0	44.2661	0	0	0	0	0	0	0	0	0	0	0	0	0
A6_k141_18677_flag__0_multi__20.9950_len__10729	0	0	0	0	0	104.035	0	0	0	0	0	0	0	0	0	0	0	0	0
A6_k141_25854_flag__1_multi__10.0000_len__10721	0	0	0	0	0	50.331	0	0	0	0	0	0	0	0	0	0	0	0	0
A4_k141_10773_flag__0_multi__11.0094_len__10718	0	0	0	47.2524	0	0	0	0	0	0	0	0	0	0	0	0	0	0	0
A3_k141_57475_flag__0_multi__9.2979_len__10710	0	0	35.4413	0	0	0	0	0	0	0	0	0	0	0	0	0	0	0	0
N5_k141_571_flag__1_multi__8.0000_len__10707	0	0	0	0	0	0	0	0	0	0	0	0	0	0	40.9966	0	0	0	0
A6_k141_15390_flag__0_multi__19.3673_len__10706	0	0	0	0	0	65.0573	0	0	0	0	0	0	0	0	0	0	0	0	0
A2_k141_105289_flag__3_multi__14.0000_len__10703	0	59.7436	0	0	0	0	0	0	0	0	0	0	0	0	0	0	0	0	0
A2_k141_157480_flag__1_multi__7.3743_len__10693	0	32.1997	0	0	0	0	0	0	0	0	0	0	0	0	0	0	0	0	0
N3_NODE_81_length_10692_cov__7.669832	0	0	0	0	0	0	0	0	0	0	0	0	123.118	0	0	0	0	0	0
A9_k141_15399_flag__1_multi__22.4137_len__10676	0	0	0	0	0	0	0	0	69.2305	0	0	0	0	0	0	0	0	0	0
A2_k141_87420_flag__1_multi__6.9935_len__10669	0	29.2654	0	0	0	0	0	0	0	0	0	0	0	0	0	0	0	0	0
N3_NODE_82_length_10646_cov__6.307053	0	0	0	0	0	0	0	0	0	0	0	0	105.311	0	0	0	0	0	0
N3_NODE_83_length_10616_cov__55.226778	0	0	0	0	0	0	0	0	0	0	0	0	867.442	0	0	0	0	0	0
A6_k141_10409_flag__1_multi__9.0000_len__10588	0	0	0	0	0	41.8067	0	0	0	0	0	0	0	0	0	0	0	0	0
A6_k141_36720_flag__1_multi__7.0000_len__10584	0	0	0	0	0	32.9036	0	0	0	0	0	0	0	0	0	0	0	0	0
N3_NODE_84_length_10579_cov__8.607564	0	0	0	0	0	0	0	0	0	0	0	0	140.093	0	0	0	0	0	0
A2_k141_141780_flag__1_multi__197.0000_len__10562	0	32.3966	0	0	0	0	0	0	0	0	0	0	0	0	0	0	0	0	0
A6_k141_3434_flag__1_multi__6.0000_len__10551	0	0	0	0	0	33.611	0	0	0	0	0	0	0	0	0	0	0	0	0
A6_k141_37924_flag__0_multi__19.9869_len__22207_fragment_1	0	0	0	0	0	82.9207	0	0	0	0	0	0	0	0	0	0	0	0	0
A4_k141_39815_flag__0_multi__20.0878_len__10536	0	0	0	73.094	0	0	0	0	0	0	0	0	0	0	0	0	0	0	0
A2_k141_163597_flag__0_multi__8.9961_len__10529	0	25.9985	0	0	0	0	0	0	0	0	0	0	0	0	0	0	0	0	0
A6_k141_33260_flag__3_multi__46.0044_len__10526	0	0	0	0	0	228.201	0	0	0	0	0	0	0	0	0	0	0	0	0
A6_k141_17883_flag__1_multi__5.8782_len__10510	0	0	0	0	0	32.7711	0	0	0	0	0	0	0	0	0	0	0	0	0
N5_k141_13837_flag__1_multi__7.0000_len__10510	0	0	0	0	0	0	0	0	0	0	0	0	0	0	37.9682	0	0	0	0
N5_k141_22836_flag__1_multi__11.3625_len__10502	0	0	0	0	0	0	0	0	0	0	0	0	0	0	60.9264	0	0	0	0
A2_k141_29477_flag__3_multi__22.0000_len__10494	0	45.853	0	0	0	0	0	0	0	0	0	0	0	0	0	0	0	0	0
A9_k141_8439_flag__0_multi__28.3229_len__10491	0	0	0	0	0	0	0	0	90.4743	0	0	0	0	0	0	0	0	0	0
A7_k141_9013_flag__3_multi__26.0025_len__10488	0	0	0	0	0	0	123.778	0	0	0	0	0	0	0	0	0	0	0	0
A6_k141_13337_flag__1_multi__7.0000_len__10484	0	0	0	0	0	31.2706	0	0	0	0	0	0	0	0	0	0	0	0	0
N5_k141_5263_flag__1_multi__10.0000_len__10475	0	0	0	0	0	0	0	0	0	0	0	0	0	0	50.9686	0	0	0	0
N3_NODE_85_length_10474_cov__8.173433	0	0	0	0	0	0	0	0	0	0	0	0	129.635	0	0	0	0	0	0
A2_k141_50468_flag__1_multi__13.0000_len__10458	0	44.9883	0	0	0	0	0	0	0	0	0	0	0	0	0	0	0	0	0
A3_k141_40646_flag__0_multi__70.3907_len__10452	0	0	307.941	0	0	0	0	0	0	0	0	0	0	0	0	0	0	0	0
N5_k141_558_flag__1_multi__9.0000_len__10451	0	0	0	0	0	0	0	0	0	0	0	0	0	0	48.584	0	0	0	0
A2_k141_83125_flag__0_multi__45.0000_len__10436	0	197.546	0	0	0	0	0	0	0	0	0	0	0	0	0	0	0	0	0
A6_k141_18450_flag__1_multi__7.0000_len__10429	0	0	0	0	0	35.3497	0	0	0	0	0	0	0	0	0	0	0	0	0
N3_NODE_86_length_10424_cov__10.627061	0	0	0	0	0	0	0	0	0	0	0	0	171.405	0	0	0	0	0	0
N5_k141_14716_flag__1_multi__8.0000_len__10422	0	0	0	0	0	0	0	0	0	0	0	0	0	0	44.0981	0	0	0	0
A6_k141_33630_flag__0_multi__17.8276_len__10413	0	0	0	0	0	86.4887	0	0	0	0	0	0	0	0	0	0	0	0	0
A6_k141_20034_flag__1_multi__6.0000_len__10398	0	0	0	0	0	30.9158	0	0	0	0	0	0	0	0	0	0	0	0	0
N5_k141_18210_flag__1_multi__8.0000_len__10379	0	0	0	0	0	0	0	0	0	0	0	0	0	0	41.6293	0	0	0	0
N3_NODE_87_length_10377_cov__16.171188	0	0	0	0	0	0	0	0	0	0	0	0	255.137	0	0	0	0	0	0
A3_k141_61988_flag__1_multi__8.9661_len__10362	0	0	35.628	0	0	0	0	0	0	0	0	0	0	0	0	0	0	0	0
N5_k141_23482_flag__3_multi__97.3610_len__10355	0	0	0	0	0	0	0	0	0	0	0	0	0	0	499.513	0	0	0	0
N3_NODE_88_length_10354_cov__8.763861	0	0	0	0	0	0	0	0	0	0	0	0	138.851	0	0	0	0	0	0
A6_k141_7104_flag__0_multi__10.0000_len__10353	0	0	0	0	0	50.2718	0	0	0	0	0	0	0	0	0	0	0	0	0
A6_k141_34289_flag__1_multi__7.0000_len__10342	0	0	0	0	0	34.0436	0	0	0	0	0	0	0	0	0	0	0	0	0
A3_k141_8449_flag__0_multi__16.8393_len__10336	0	0	47.0365	0	0	0	0	0	0	0	0	0	0	0	0	0	0	0	0
N1_k141_10032_flag__3_multi__113.0111_len__10333	0	0	0	0	0	0	0	0	0	0	595.171	0	0	0	0	0	0	0	0
A2_k141_33742_flag__1_multi__5.0000_len__10316	0	18.4504	0	0	0	0	0	0	0	0	0	0	0	0	0	0	0	0	0
A2_k141_85741_flag__1_multi__7.0000_len__10303	0	23.0401	0	0	0	0	0	0	0	0	0	0	0	0	0	0	0	0	0
A3_k141_5473_flag__1_multi__46.0000_len__10301	0	0	74.7065	0	0	0	0	0	0	0	0	0	0	0	0	0	0	0	0
A6_k141_40643_flag__1_multi__8.0000_len__10291	0	0	0	0	0	38.1789	0	0	0	0	0	0	0	0	0	0	0	0	0
N5_k141_16070_flag__1_multi__6.0000_len__10284	0	0	0	0	0	0	0	0	0	0	0	0	0	0	34.9223	0	0	0	0
A3_k141_135967_flag__1_multi__6.0315_len__10283	0	0	31.0979	0	0	0	0	0	0	0	0	0	0	0	0	0	0	0	0
N3_NODE_89_length_10281_cov__12.508312	0	0	0	0	0	0	0	0	0	0	0	0	198.247	0	0	0	0	0	0
A3_k141_62247_flag__0_multi__13.5949_len__10277	0	0	41.4881	0	0	0	0	0	0	0	0	0	0	0	0	0	0	0	0
VIRSorter_N5_k141_22633_flag__1_multi__14_0000_len__38303_gene_1_gene_17-365-10639-cat_5	0	0	0	0	0	0	0	0	0	0	0	0	0	0	67.5019	0	0	0	0
A6_k141_25468_flag__1_multi__6.0000_len__10273	0	0	0	0	0	31.1679	0	0	0	0	0	0	0	0	0	0	0	0	0
A6_k141_1061_flag__1_multi__13.0000_len__10269	0	0	0	0	0	52.1737	0	0	0	0	0	0	0	0	0	0	0	0	0
A9_k141_25077_flag__0_multi__18.3990_len__10269	0	0	0	0	0	0	0	0	63.0723	0	0	0	0	0	0	0	0	0	0
A6_k141_2498_flag__1_multi__6.0000_len__10266	0	0	0	0	0	27.3371	0	0	0	0	0	0	0	0	0	0	0	0	0
A2_k141_55224_flag__3_multi__19.2792_len__10259	0	74.6284	0	0	0	0	0	0	0	0	0	0	0	0	0	0	0	0	0
N5_k141_17216_flag__0_multi__18.9855_len__10247	0	0	0	0	0	0	0	0	0	0	0	0	0	0	85.0025	0	0	0	0
N3_NODE_90_length_10231_cov__20.328027	0	0	0	0	0	0	0	0	0	0	0	0	321.231	0	0	0	0	0	0
A2_k141_62717_flag__0_multi__10.1116_len__10206	0	27.869	0	0	0	0	0	0	0	0	0	0	0	0	0	0	0	0	0
N5_k141_20570_flag__0_multi__13.0383_len__10190	0	0	0	0	0	0	0	0	0	0	0	0	0	0	69.5437	0	0	0	0
N1_k141_3093_flag__0_multi__9.9978_len__10173	0	0	0	0	0	0	0	0	0	0	70.5594	0	0	0	0	0	0	0	0
N5_k141_21106_flag__0_multi__29.0076_len__10149	0	0	0	0	0	0	0	0	0	0	0	0	0	0	154.428	0	0	0	0
N3_NODE_91_length_10147_cov__5.918946	0	0	0	0	0	0	0	0	0	0	0	0	97.9544	0	0	0	0	0	0
A2_k141_25963_flag__0_multi__97.2761_len__10140	0	373.092	0	0	0	0	0	0	0	0	0	0	0	0	0	0	0	0	0
A6_k141_9104_flag__1_multi__9.0000_len__10118	0	0	0	0	0	44.8834	0	0	0	0	0	0	0	0	0	0	0	0	0
A6_k141_37541_flag__0_multi__24.0000_len__10114	0	0	0	0	0	120.703	0	0	0	0	0	0	0	0	0	0	0	0	0
A6_k141_3773_flag__1_multi__9.0000_len__10098	0	0	0	0	0	40.6772	0	0	0	0	0	0	0	0	0	0	0	0	0
A2_k141_69487_flag__3_multi__10.0000_len__10093	0	40.4705	0	0	0	0	0	0	0	0	0	0	0	0	0	0	0	0	0
A2_k141_82964_flag__1_multi__10.0000_len__10083	0	26.3001	0	0	0	0	0	0	0	0	0	0	0	0	0	0	0	0	0
A3_k141_35984_flag__0_multi__12.3986_len__10083	0	0	63.4295	0	0	0	0	0	0	0	0	0	0	0	0	0	0	0	0
A2_k141_15087_flag__1_multi__10.0000_len__10081	0	31.1846	0	0	0	0	0	0	0	0	0	0	0	0	0	0	0	0	0
N3_NODE_92_length_10063_cov__9.122302	0	0	0	0	0	0	0	0	0	0	0	0	149.334	0	0	0	0	0	0
N5_k141_11253_flag__1_multi__5.0000_len__10061	0	0	0	0	0	0	0	0	0	0	0	0	0	0	26.3962	0	0	0	0
A6_k141_38905_flag__3_multi__51.0051_len__10060	0	0	0	0	0	255.256	0	0	0	0	0	0	0	0	0	0	0	0	0
A9_k141_77302_flag__0_multi__18.1090_len__10056	0	0	0	0	0	0	0	0	74.8528	0	0	0	0	0	0	0	0	0	0
A2_k141_147558_flag__3_multi__27.0000_len__10054	0	60.835	0	0	0	0	0	0	0	0	0	0	0	0	0	0	0	0	0
A2_k141_82796_flag__0_multi__7.0000_len__10029	0	30.0668	0	0	0	0	0	0	0	0	0	0	0	0	0	0	0	0	0
A3_k141_37209_flag__3_multi__248.6488_len__10024	0	0	46.1663	0	0	0	0	0	0	0	0	0	0	0	0	0	0	0	0
A2_k141_116865_flag__1_multi__15.0000_len__10021	0	26.6763	0	0	0	0	0	0	0	0	0	0	0	0	0	0	0	0	0

## Sheet: Table S5
Table S5 The abundance of viral reads identified by Kraken 2 (Family level).
		Cluster 1							Cluster 2						Cluster 3
	Family	A1_KQYM	A2_GJP	N1_SD	N2_NHS	N3_BC	N4_KQSL	N5_DL	A3_DZ	A4_FQ	A5_HZ	A8_TYP	A9_YT	N6_DFG	A6_YAYM	A7_YAP	A10_QJ3	N7_YASL	N8_LZ	N9_QJ5
	other	4434	648	889	217	13	4	26	173	4322	341	4574	724	6460	2218	1960	253	957	680	2162
ssDNA virus	Anelloviridae	0	0	0	0	547	0	0	0	0	0	0	0	0	0	0	0	0	0	0
dsDNA virus	Autographiviridae	0	0	0	1	149	2	0	0	0	0	0	83	9	0	0	1	0	0	0
ssDNA virus	Bacilladnaviridae	0	0	0	0	0	0	0	0	0	0	0	0	65117	0	0	0	0	0	0
dsDNA virus	Baculoviridae	3	9	25	0	0	2	0	0	2	0	7	11	9	0	0	0	1	0	1
ssDNA virus	Circoviridae	11	510	28	0	0	11	39	45	76	1039	5252	0	2548	0	4046	0	11	2	0
dsDNA virus	Demerecviridae	0	0	0	0	0	0	0	15	0	0	0	0	0	0	0	0	0	0	0
dsDNA virus	Drexlerviridae	0	0	0	0	0	36	0	0	0	10	0	2528	4	0	4	0	0	0	0
ssDNA virus	Geminiviridae	0	1	0	0	0	0	0	3	0	80	0	0	3	2928	0	0	0	0	1
ssDNA virus	Genomoviridae	101853	672	307	478	0	49	28	15233	2892	7112	12881	108	1098	12724	15417	2368	1210	527	1722
dsDNA virus	Hepadnaviridae	4	0	0	0	0	0	0	0	0	0	0	0	0	0	0	0	0	0	0
dsDNA virus	Herpesviridae	4	0	1	0	0	0	0	7	1	14	1	7	5	0	44	0	0	1	0
dsDNA virus	Herelleviridae	1	20	0	0	8	1	5	108	0	0	2	90	121	17	0	0	0	0	0
ssDNA virus	Inoviridae	0	0	0	0	0	0	0	0	0	0	0	164	0	0	0	0	0	0	0
dsDNA virus	Marseilleviridae	0	0	0	0	0	0	0	0	0	0	102	0	9	0	0	0	0	0	0
ssDNA virus	Microviridae	2465	10221	3439	825	0	31	84	6988	1333	1490	1238	4283	12177	2427	1255	1721	539	1332	4144
dsDNA virus	Mimiviridae	0	29	0	0	0	0	0	30	4	6	0	66	0	1	1	0	0	1	0
dsDNA virus	Myoviridae	155	106	3	80	25	0	147	166	24	20	5	1639	51	56	20	2	4	2	1
dsDNA virus	Pandoraviridae	0	164	0	0	7	0	0	13	3	2	0	0	0	3	0	1	0	0	0
ssDNA virus	Parvoviridae	1	12	0	0	0	0	0	0	3	0	0	5	0	0	36	0	0	0	0
dsDNA virus	Phycodnaviridae	417	0	0	7	0	0	0	80	0	264	68	15	43	0	1	0	0	0	0
dsDNA virus	Podoviridae	797	9727	2024	58	1995	96	10554	3377	6148	1624	10602	4643	3378	35	9541	33	159	14	63
dsDNA virus	Poxviridae	10	16	0	0	0	0	4	6	0	13	2	81	2968	3	2	0	1	0	0
dsDNA virus	Siphoviridae	2	535	94	8	41	31	820	1321	38	11	325	7020	1088	532	28	2	11	1	325
